# Supplementary material for: Genetic perturbation of mitochondrial function reveals functional role for specific mitonuclear genes, metabolites, and pathways that regulate lifespan
Source: GeroScience. 2023 Apr 22;45(4):2161–78. doi: 10.1007/s11357-023-00796-4 (PMC10651825; doi:10.1007/s11357-023-00796-4)
Supplement: Supplementary file 3 — Supplementary Table 1 (XLS 176 KB) [file 11357_2023_796_MOESM3_ESM.xls]

## Sheet: mtKOs_RLS-CLS_Phenotype
SGD_ID	GENE_ID	CLS(Days)	CLS-%Change	Mean RLS	Maximum RLS
YAL046C	AIM1	39	-2.5	NA	NA
YLL001W	DNM1	33	-17.5	25.848	49
YLL014W	EMC6	41	2.5	21	43
YAL048C	GEM1	35	-12.5	31.689	55
YAL010C	MDM10	36	-10	NA	NA
YLL006W	MMM1	40	0	19.2	25
YLL013C	PUF3	44	10	23.659	40
YLR056W	ERG3	41	2.5	26.2	41
YLR077W	FMP25	39	-2.5	22.6	33
YLR069C	MEF1	12	-70	31.44	69
YMR015C	ERG5	40	0	25.933	49
YMR002W	MIX17	55	37.5	NA	NA
YMR006C	PLB2	36	-10	22.6	33
YML052W	SUR7	39	-2.5	20.6	26
YMR221C	FMP42	39	-2.5	NA	NA
YMR241W	YHM2	40	0	34.6	40
YMR302C	YME2	40	0	20.4	26
YNL249C	MPA43	36	-10	22.2	29
YOR356W	CIR2	39	-2.5	27.8	36
YOL008W	COQ10	42	5	32.4	43
YOL009C	MDM12	49	22.5	14.6	18
YOR090C	PTC5	33	-17.5	28	47
YOL027C	MDM38	41	2.5	28.043	55
YPL149W	ATG5	50	25	26.289	52
YPL172C	COX10	10	-75	26.985	52
YPL103C	FMP30	47	17.5	33.6	49
YPL222W	FMP40	34	-15	33.4	48
YPL135W	ISU1	42	5	35.2	44
YPL168W	MRX4	37	-7.5	28.4	38
YPL109C	YPL109C	39	-2.5	26.908	56
YBR179C	FZO1	45	12.5	26.118	54
YBR230C	OM14	45	12.5	NA	NA
YBR242W	YBR242W	50	25	27.65	42
YDR070C	FMP16	28	-30	18.6	29
YDR347W	MRP1	14	-65	19	34
YDR109C	YDR109C	39	-2.5	30.84	55
YEL052W	AFG1	44	10	24.4	33
YDR380W	ARO10	41	2.5	30.008	47
YPR083W	MDM36	43	7.5	21.8	25
YEL024W	RIP1	10	-75	22.991	55
YDR393W	SHE9	42	5	19.4	27
YER017C	AFG3	19	-52.5	27.633	69
YER069W	ARG5	50	25	NA	NA
YER004W	FMP52	42	5	21.2	31
YER019W	ISC1	43	7.5	13.089	37
YGR132C	PHB1	36	-10	14.53	38
YPR011C	YPR011C	32	-20	25.924	58
YGR207C	CIR1	40	0	21.2	31
YGR181W	TIM13	38	-5	21.2	31
YHL014C	YLF2	42	5	21.2	31
YHR116W	COX23	40	0	27.205	54
YHR100C	GEP4	29	-27.5	15	24
YHR076W	PTC7	42	5	24	36
YHR189W	PTH1	39	-2.5	22.2	33
YCL064C	CHA1	41	2.5	27.785	51
YCL045C	EMC1	46	15	19.4	34
YLR201C	COQ9	22	-45	18.733	45
YLR168C	UPS2	52	30	NA	NA
YKL150W	MCR1	19	-52.5	25.4	39
YKL134C	OCT4	32	-20	NA	NA
YKL148C	SDH1	12	-70	32.754	55
YKL067W	YNK1	40	0	23	30
YOR125C	COQ7	46	15	21.067	42
YKL187C	FAT3	41	2.5	22	27
YOR136W	IDH2	47	17.5	30.841	63
YGR031W	IMO32	48	20	28.6	43
YGR112W	SHY1	14	-65	28.586	55
YOR226C	ISU2	38	-5	19.8	38
YOR211C	MGM1	9	-77.5	23.293	48
YOR285W	RDL1	31	-22.5	23.8	26
YOR286W	RDL2	37	-7.5	NA	NA
YJL180C	ATP12	3	-92.5	7.625	23
YLR348C	DIC1	42	5	23.267	44
YLR239C	LIP2	10	-75	30.8	46
YLR368W	MDM30	51	27.5	27.24	50
YLR251W	SYM1	49	22.5	21.4	25
YLR253W	YLR253W	42	5	18	45
YLR290C	COQ11	18	-55	30.2	35
YLR304C	ACO1	17	-57.5	26.193	52
YDR204W	COQ4	5	-87.5	17.533	30
YDR148C	KGD2	21	-47.5	24.188	51
YDR150W	NUM1	30	-25	8.8	11
YDR185C	UPS3	45	12.5	29	35
YGL231C	EMC4	39	-2.5	20.4	28
YGL220W	FRA2	38	-5	19.2	23
YGL221C	NIF3	20	-50	22	25
YGR015C	YGR015C	27	-32.5	21.4	25
YPR004C	AIM45	40	0	30.48	53
YPR140W	TAZ1	33	-17.5	21.8	31
YPR125W	YLH47	44	10	31.12	54
YDR539W	FDC1	39	-2.5	20.6	30
YGR235C	MIC26	58	45	22	28
YGR243W	MPC3	40	0	NA	NA
YGR231C	PHB2	41	2.5	14.105	41
YFR045W	YFR045W	45	12.5	22.4	32
YGL080W	MPC1	40	0	NA	NA
YNL200C	YNL200C	44	10	17.6	26
YKL207W	EMC3	33	-17.5	NA	NA
YNL168C	FMP41	49	22.5	22.4	34
YKR018C	YKR018C	31	-22.5	26.4	30
YIL027C	EMC5	40	0	NA	NA
YIL065C	FIS1	34	-15	25.4	33
YDR282C	YDR282C	24	-40	31.578	58
YKR070W	YKR070W	36	-10	24.8	32
YMR089C	YTA12	24	-40	21.046	49
YOL096C	COQ3	15	-62.5	21.086	38
YLR038C	COX12	31	-22.5	19.4	27
YER078C	ICP55	40	0	25.4	34
YHR162W	MPC2	37	-7.5	34	64
YMR110C	HFD1	39	-2.5	27.6	38
YJL082W	IML2	30	-25	17.6	21
YJL112W	MDV1	40	0	25.8	39
YJL102W	MEF2	11	-72.5	32.424	73
YJL066C	MPM1	39	-2.5	23.6	29
YPR042C	PUF2	34	-15	20.8	24
YPR058W	YMC1	31	-22.5	18.2	28
YPR098C	YPR098C	31	-22.5	18.4	28
YJR088C	EMC2	39	-2.5	30.8	35
YLL007C	LMO1	24	-40	18.8	33
YHR008C	SOD2	38	-5	25.827	71
YJL045W	YJL045W	42	5	24.44	37
YLR454W	FMP27	43	7.5	23.96	56
YJR091C	PUF1	38	-5	22.4	35
YJR100C	AIM25	29	-27.5	27.52	47
YJR121W	ATP2	19	-52.5	14.223	46
YJR120W	YJR120W	48	20	19.2	28
YBR269C	FMP21	40	0	NA	NA
YJR010W	MET3	40	0	31.506	58
YDR031W	MIX14	37	-7.5	NA	NA
YCR079W	PTC6	33	-17.5	24.544	43
YDL119C	HEM25	35	-12.5	25.6	36
YDL157C	YDL157C	40	0	32.4	58
YBL099W	ATP1	5	-87.5	7.575	27
YBL098W	BNA4	35	-12.5	32.6	39
YBR003W	COQ1	7	-82.5	20.364	42
YNR041C	COQ2	6	-85	24.867	48
YNL037C	IDH1	37	-7.5	32.592	67
YBL107C	MIX23	40	0	35.4	50
YNL005C	MRP7	32	-20	18.643	34
YBL095W	MRX3	31	-22.5	25.8	37
YBR005W	RCR1	39	-2.5	28.68	56
YBR024W	SCO2	40	0	28.667	51
YNL125C	ESBP6	40	0	23.956	47
YIL125W	KGD1	41	2.5	25.651	56
YNL121C	TOM70	43	7.5	16.565	32
YJL200C	ACO2	46	15	27.414	58
YKR036C	CAF4	40	0	27.4	38
YGR110W	CLD1	35	-12.5	27	46
YGR086C	PIL1	34	-15	29.267	51
YOR271C	FSF1	37	-7.5	23.8	38
YKL053C-A	MDM35	38	-5	16.8	21
YBR093C	PHO5	26	-35	27.2	45
YPR024W	YME1	30	-25	15.237	47
YDL045W-A	MRP10	40	0	18.844	37
YDL077C	VPS39	40	0	16	22
YDR529C	QCR7	24	-40	15.52	31
YGL180W	ATG1	31	-22.5	27.496	74
YER182W	FMP10	37	-7.5	23.15	45
YDR493W	MZM1	36	-10	NA	NA
YIL136W	OM45	38	-5	NA	NA
YJR066W	TOR1	51	27.5	31.554	75
YML110C	COQ5	10	-75	21.657	42
YPL059W	GRX5	23	-42.5	21	23
YDL202W	MRPL11	7	-82.5	19.432	38
YLR369W	SSQ1	9	-77.5	17.86	36
YGR255C	COQ6	27	-32.5	26	37
YOR147W	MDM32	38	-5	20.72	35
YNL055C	POR1	40	0	12.448	43
WT-cntrl	WT	41		25.2	41

## Sheet: Growth_Phenotype(aKG-OA)
Time	YPD	0.1%-OA	YPD(0.1%-OA)	0.25%-OA	YPD(0.125%-OA)	0.125%-OA	YPD(0.25%-OA)	YPD_rho0	YPD_rho0 (0.125%-OA)			YPD	YPD_rho0	WT-rho0(2%-aKG)	2%-αKG	YPD(2%-αKG)
	0.0962	0.0958	0.0964	0.0982	0.0948	0.1042	0.095	0.09875	0.101273			0.0962	0.09875	0.09725	0.094	0.0958
	0.0966	0.0964	0.097	0.0984	0.0954	0.1006	0.0954	0.0986667	0.101182			0.0966	0.0986667	0.09825	0.0944	0.0964
	0.0972	0.0968	0.0976	0.099	0.0958	0.1012	0.0956	0.0988333	0.101			0.0972	0.0988333	0.09725	0.0946	0.0968
1	0.098	0.0976	0.099	0.1002	0.0966	0.1016	0.096	0.0985833	0.101091			0.098	0.0985833	0.0970833	0.095	0.0974
	0.0982	0.0978	0.0998	0.1004	0.0976	0.1088	0.0968	0.09875	0.101091			0.0982	0.09875	0.0970833	0.0958	0.0978
	0.0994	0.0984	0.1004	0.101	0.0982	0.1082	0.0974	0.099	0.101273			0.0994	0.099	0.0970833	0.0956	0.0984
	0.1004	0.0992	0.1018	0.1016	0.0988	0.1094	0.0978	0.0994167	0.101273			0.1004	0.0994167	0.0971667	0.0962	0.0992
2	0.1014	0.0996	0.1034	0.1026	0.1004	0.1144	0.0988	0.0994167	0.101182			0.1014	0.0994167	0.097	0.0982	0.1002
	0.1028	0.1004	0.1056	0.1034	0.102	0.1138	0.1	0.0998333	0.101455			0.1028	0.0998333	0.0971667	0.0976	0.1016
	0.104	0.1012	0.1076	0.1044	0.1034	0.1154	0.101	0.100083	0.101364			0.104	0.100083	0.0971667	0.0994	0.1026
	0.106	0.1016	0.1104	0.1054	0.1054	0.113	0.1024	0.100333	0.101364			0.106	0.100333	0.0973333	0.099	0.1044
3	0.1076	0.1024	0.1128	0.1064	0.1072	0.1134	0.1042	0.100833	0.101545			0.1076	0.100833	0.09725	0.1	0.106
	0.1096	0.1036	0.1162	0.108	0.1098	0.1214	0.1058	0.10125	0.101545			0.1096	0.10125	0.0971667	0.101	0.1088
	0.1126	0.1048	0.1198	0.1092	0.1122	0.119	0.1082	0.101667	0.101545			0.1126	0.101667	0.09725	0.1012	0.1108
	0.1154	0.1058	0.1248	0.1108	0.1156	0.123	0.1104	0.101917	0.101455			0.1154	0.101917	0.0973333	0.1026	0.1128
4	0.1182	0.1072	0.129	0.1118	0.119	0.1226	0.1132	0.102417	0.101636			0.1182	0.102417	0.0975	0.104	0.1162
	0.1218	0.1082	0.1344	0.1134	0.1232	0.1254	0.1164	0.102833	0.101545			0.1218	0.102833	0.0975	0.1052	0.1198
	0.126	0.1098	0.1404	0.1146	0.1274	0.122	0.1196	0.103667	0.101455			0.126	0.103667	0.0974167	0.107	0.124
	0.1308	0.111	0.1472	0.1158	0.1324	0.1236	0.1232	0.104083	0.101455			0.1308	0.104083	0.0975	0.109	0.1284
5	0.1354	0.112	0.1556	0.1172	0.1376	0.1264	0.1276	0.10475	0.101636			0.1354	0.10475	0.0975833	0.1096	0.1336
	0.1412	0.1138	0.164	0.118	0.1438	0.1294	0.1328	0.106	0.101818			0.1412	0.106	0.0978333	0.111	0.139
	0.1474	0.115	0.1744	0.1192	0.151	0.1318	0.1374	0.106583	0.101818			0.1474	0.106583	0.0979167	0.1126	0.1456
	0.1546	0.1162	0.1868	0.1204	0.158	0.134	0.1436	0.107417	0.101636			0.1546	0.107417	0.098	0.1144	0.1538
6	0.1622	0.1174	0.1998	0.1214	0.1668	0.131	0.1502	0.10875	0.101636			0.1622	0.10875	0.0980833	0.1158	0.1616
	0.1712	0.1192	0.2156	0.1226	0.176	0.134	0.1572	0.109833	0.101909			0.1712	0.109833	0.0980833	0.1178	0.1714
	0.1802	0.12	0.232	0.1234	0.1868	0.1364	0.1652	0.110667	0.101636			0.1802	0.110667	0.0978333	0.1188	0.1826
	0.1912	0.1216	0.2534	0.1242	0.1988	0.1376	0.1738	0.11225	0.102			0.1912	0.11225	0.0981667	0.1202	0.195
7	0.2032	0.123	0.2756	0.1252	0.2124	0.1354	0.1838	0.113417	0.102			0.2032	0.113417	0.0981667	0.1232	0.209
	0.217	0.1246	0.3008	0.1264	0.226	0.1386	0.1954	0.11475	0.101818			0.217	0.11475	0.0980833	0.124	0.224
	0.2312	0.1258	0.3318	0.127	0.2422	0.1348	0.2076	0.116333	0.102			0.2312	0.116333	0.0980833	0.1248	0.2432
	0.2482	0.1274	0.3644	0.1282	0.2604	0.1356	0.2214	0.118	0.101818			0.2482	0.118	0.0981667	0.1266	0.263
8	0.268	0.1294	0.4	0.1282	0.2808	0.1368	0.2372	0.119833	0.102091			0.268	0.119833	0.0981667	0.1286	0.2856
	0.288	0.1302	0.4426	0.1292	0.3034	0.1362	0.2536	0.121917	0.102182			0.288	0.121917	0.0984167	0.13	0.3094
	0.3108	0.1322	0.4874	0.1302	0.3284	0.1392	0.273	0.123583	0.102091			0.3108	0.123583	0.0980833	0.1318	0.3356
	0.3382	0.134	0.5344	0.1312	0.3558	0.1464	0.2946	0.126167	0.102182			0.3382	0.126167	0.09825	0.135	0.3628
9	0.366	0.1356	0.5856	0.1318	0.3864	0.1446	0.3176	0.128667	0.102091			0.366	0.128667	0.0980833	0.135	0.3952
	0.3998	0.1366	0.6366	0.1324	0.4198	0.1464	0.3436	0.131333	0.102364			0.3998	0.131333	0.0981667	0.1372	0.4288
	0.4348	0.1384	0.6948	0.1328	0.4572	0.1462	0.3738	0.133917	0.102273			0.4348	0.133917	0.09825	0.1392	0.4642
	0.4734	0.1396	0.7554	0.1342	0.4966	0.1466	0.4052	0.137083	0.102091			0.4734	0.137083	0.09825	0.1422	0.5002
10	0.5142	0.1414	0.8128	0.1344	0.5392	0.1494	0.4388	0.140333	0.102273			0.5142	0.140333	0.09825	0.1442	0.5406
	0.5596	0.1432	0.8696	0.1356	0.585	0.1506	0.4774	0.143583	0.102273			0.5596	0.143583	0.0981667	0.1466	0.5812
	0.6056	0.145	0.9248	0.136	0.6332	0.1462	0.517	0.147667	0.102364			0.6056	0.147667	0.0983333	0.1504	0.623
	0.6564	0.1464	0.97	0.1368	0.6816	0.1506	0.5592	0.151667	0.102455			0.6564	0.151667	0.0984167	0.1528	0.6674
11	0.7064	0.1484	1.0082	0.1374	0.7312	0.1514	0.6016	0.15625	0.102455			0.7064	0.15625	0.0983333	0.1552	0.7104
	0.7604	0.1502	1.0382	0.1382	0.7778	0.154	0.646	0.161083	0.102364			0.7604	0.161083	0.0983333	0.1582	0.752
	0.8182	0.1526	1.0622	0.1394	0.823	0.15	0.691	0.16625	0.102455			0.8182	0.16625	0.0984167	0.1618	0.7926
	0.8706	0.154	1.0814	0.1396	0.863	0.1518	0.735	0.172083	0.102455			0.8706	0.172083	0.09825	0.1656	0.8292
12	0.9198	0.1572	1.0952	0.1404	0.898	0.1542	0.773	0.17825	0.102545			0.9198	0.17825	0.0984167	0.17	0.857
	0.9704	0.1596	1.1048	0.1414	0.9276	0.1528	0.8092	0.185417	0.102545			0.9704	0.185417	0.0984167	0.1736	0.8738
	1.0102	0.162	1.1096	0.142	0.9522	0.1578	0.8418	0.192917	0.102545			1.0102	0.192917	0.0985833	0.178	0.887
	1.0408	0.1644	1.1152	0.1428	0.975	0.1578	0.8714	0.201	0.102364			1.0408	0.201	0.0985	0.1832	0.901
13	1.0628	0.167	1.1162	0.1436	0.9948	0.1584	0.8984	0.210833	0.102545			1.0628	0.210833	0.0984167	0.1876	0.9152
	1.0742	0.1688	1.12	0.1444	1.007	0.1598	0.924	0.22025	0.102636			1.0742	0.22025	0.0984167	0.1924	0.929
	1.0778	0.1712	1.1216	0.1454	1.0202	0.1584	0.9468	0.231833	0.102636			1.0778	0.231833	0.0985833	0.198	0.9424
	1.0768	0.1744	1.122	0.146	1.0322	0.1574	0.968	0.242917	0.102636			1.0768	0.242917	0.0985	0.2042	0.9558
14	1.0774	0.1768	1.1236	0.1464	1.041	0.158	0.9884	0.256917	0.102727			1.0774	0.256917	0.0985833	0.2102	0.9696
	1.0814	0.1794	1.1352	0.1476	1.049	0.1624	1.0068	0.270083	0.102636			1.0814	0.270083	0.0986667	0.216	0.9838
	1.0818	0.182	1.1298	0.148	1.0562	0.1622	1.0234	0.284583	0.102636			1.0818	0.284583	0.0986667	0.2228	0.9986
	1.0858	0.1842	1.1338	0.1488	1.0608	0.1652	1.0364	0.302583	0.102636			1.0858	0.302583	0.0988333	0.2302	1.013
15	1.0856	0.1874	1.1358	0.1502	1.065	0.1642	1.0444	0.318167	0.102636			1.0856	0.318167	0.0986667	0.2386	1.029
	1.0888	0.1906	1.1394	0.1508	1.066	0.1626	1.048	0.339083	0.102818			1.0888	0.339083	0.0985	0.2456	1.0422
	1.0892	0.1928	1.1416	0.1512	1.0662	0.1676	1.0512	0.357917	0.102727			1.0892	0.357917	0.09875	0.2536	1.0536
	1.0912	0.1972	1.1584	0.1526	1.0702	0.1668	1.0534	0.37975	0.102727			1.0912	0.37975	0.0988333	0.2638	1.0658
16	1.0912	0.2002	1.1512	0.1528	1.0708	0.1656	1.0546	0.404333	0.102818			1.0912	0.404333	0.09875	0.2732	1.0748
	1.0908	0.2042	1.1544	0.1542	1.0746	0.1694	1.058	0.427667	0.102727			1.0908	0.427667	0.0989167	0.2832	1.0854
	1.0908	0.207	1.1588	0.1548	1.0756	0.1672	1.0592	0.45625	0.102909			1.0908	0.45625	0.09875	0.2938	1.0938
	1.0938	0.211	1.1652	0.1556	1.078	0.17	1.0608	0.48275	0.102636			1.0938	0.48275	0.09875	0.3038	1.1032
17	1.094	0.2146	1.169	0.1564	1.0814	0.1716	1.0636	0.513417	0.102909			1.094	0.513417	0.0988333	0.3158	1.1128
	1.0938	0.2186	1.1734	0.1578	1.0848	0.1714	1.0648	0.542	0.102727			1.0938	0.542	0.0988333	0.3266	1.1222
	1.0994	0.2218	1.18	0.1582	1.0858	0.1724	1.0686	0.575167	0.102818			1.0994	0.575167	0.0989167	0.3384	1.1306
	1.1014	0.2284	1.1856	0.1594	1.0884	0.1764	1.0714	0.609833	0.102727			1.1014	0.609833	0.09875	0.351	1.1382
18	1.1024	0.2332	1.1902	0.1596	1.093	0.1748	1.075	0.643167	0.102818			1.1024	0.643167	0.0988333	0.3636	1.1486
	1.1068	0.251	1.2012	0.1626	1.1008	0.178	1.0824	0.679	0.102818			1.1068	0.679	0.0988333	0.4056	1.1686
	1.1142	0.2562	1.2094	0.1642	1.1036	0.178	1.0872	0.71175	0.103			1.1142	0.71175	0.0989167	0.4206	1.18
	1.115	0.2638	1.2154	0.1646	1.11	0.181	1.0924	0.753	0.102909			1.115	0.753	0.0989167	0.4374	1.1914
19	1.12	0.2714	1.223	0.165	1.1156	0.1836	1.0984	0.788667	0.102818			1.12	0.788667	0.099	0.4564	1.2008
	1.122	0.2792	1.2286	0.1662	1.119	0.1822	1.1018	0.82825	0.102727			1.122	0.82825	0.0989167	0.4704	1.2102
	1.1264	0.2864	1.2356	0.1676	1.1242	0.1848	1.1084	0.864333	0.103			1.1264	0.864333	0.0989167	0.4878	1.219
	1.1308	0.2938	1.2436	0.17	1.13	0.1866	1.1138	0.901	0.102909			1.1308	0.901	0.0989167	0.505	1.2286
20	1.1348	0.3014	1.25	0.1734	1.1354	0.189	1.118	0.936	0.103			1.1348	0.936	0.099	0.5232	1.2362
	1.134	0.3084	1.2544	0.174	1.1422	0.1928	1.1248	0.967917	0.102909			1.134	0.967917	0.099	0.5416	1.2462
	1.1388	0.3166	1.26	0.1754	1.1458	0.1938	1.1292	0.99025	0.103			1.1388	0.99025	0.099	0.5596	1.2536
	1.1434	0.3252	1.2656	0.1772	1.151	0.1952	1.1336	1.00433	0.102727			1.1434	1.00433	0.099	0.577	1.2618
21	1.1468	0.3354	1.2716	0.1786	1.155	0.195	1.139	1.01967	0.103182			1.1468	1.01967	0.099	0.5954	1.269
	1.1498	0.3466	1.276	0.1788	1.1614	0.1984	1.144	1.02575	0.102818			1.1498	1.02575	0.099	0.6154	1.278
	1.1556	0.3562	1.2836	0.181	1.1654	0.1988	1.15	1.03167	0.103273			1.1556	1.03167	0.0989167	0.6346	1.2846
	1.156	0.3668	1.289	0.1828	1.1734	0.2004	1.1562	1.02983	0.103091			1.156	1.02983	0.099	0.655	1.294
22	1.1592	0.3792	1.2932	0.183	1.1782	0.2016	1.1614	1.0335	0.103091			1.1592	1.0335	0.0990833	0.6756	1.302
	1.1628	0.3912	1.2984	0.1848	1.1826	0.202	1.166	1.03083	0.102818			1.1628	1.03083	0.0990833	0.6966	1.309
	1.1654	0.4046	1.3042	0.1868	1.1912	0.204	1.173	1.03208	0.103			1.1654	1.03208	0.0989167	0.7194	1.3176
	1.171	0.4164	1.3096	0.187	1.1922	0.2052	1.176	1.033	0.103182			1.171	1.033	0.0989167	0.7396	1.3228
23	1.1764	0.4294	1.315	0.188	1.195	0.2064	1.1808	1.03183	0.103			1.1764	1.03183	0.099	0.7604	1.3286
	1.1806	0.4432	1.3216	0.1902	1.2024	0.208	1.1876	1.02808	0.102909			1.1806	1.02808	0.099	0.7822	1.3352
	1.1832	0.459	1.325	0.1906	1.2048	0.2088	1.1906	1.03142	0.102909			1.1832	1.03142	0.099	0.8036	1.3424
	1.187	0.476	1.3314	0.1932	1.2132	0.2104	1.1976	1.02717	0.103			1.187	1.02717	0.099	0.8252	1.3492
24	1.1918	0.4924	1.3368	0.1944	1.2162	0.2108	1.2024	1.03225	0.103			1.1918	1.03225	0.0990833	0.8468	1.3548
	1.1916	0.5086	1.3418	0.1956	1.2238	0.2132	1.2088	1.03108	0.102818			1.1916	1.03108	0.099	0.8694	1.3628
	1.1982	0.5264	1.3466	0.1966	1.2272	0.2156	1.2136	1.03267	0.103091			1.1982	1.03267	0.099	0.8904	1.3676
	1.2006	0.5478	1.3516	0.1982	1.2334	0.221	1.218	1.03317	0.103182			1.2006	1.03317	0.099	0.9122	1.374
25	1.2006	0.5708	1.3554	0.1994	1.2396	0.2188	1.2228	1.02875	0.102909			1.2006	1.02875	0.099	0.9346	1.38
	1.2082	0.5904	1.3612	0.2008	1.2402	0.2218	1.227	1.03358	0.102909			1.2082	1.03358	0.0989167	0.9552	1.3852
	1.209	0.6102	1.366	0.2018	1.2488	0.2242	1.2324	1.03158	0.102909			1.209	1.03158	0.099	0.9784	1.3924
	1.2116	0.63	1.3706	0.2038	1.2548	0.225	1.2382	1.03375	0.103364			1.2116	1.03375	0.099	0.9976	1.3968
26	1.2152	0.6512	1.3772	0.2056	1.2594	0.23	1.2428	1.02917	0.103			1.2152	1.02917	0.09925	1.018	1.4016
	1.2168	0.672	1.3802	0.2066	1.2634	0.231	1.2464	1.03542	0.102818			1.2168	1.03542	0.099	1.0336	1.407
	1.2208	0.6938	1.385	0.2082	1.2676	0.2332	1.2516	1.03333	0.103			1.2208	1.03333	0.099	1.053	1.4118
	1.2238	0.715	1.3904	0.2092	1.2722	0.2348	1.255	1.03142	0.102909			1.2238	1.03142	0.099	1.0684	1.4162
27	1.2284	0.7374	1.3952	0.211	1.2762	0.2384	1.2596	1.033	0.103			1.2284	1.033	0.099	1.085	1.4206
	1.228	0.76	1.3992	0.2134	1.2844	0.2384	1.2652	1.03542	0.102909			1.228	1.03542	0.099	1.1034	1.4256
	1.233	0.783	1.4058	0.2164	1.2918	0.2436	1.271	1.0365	0.103			1.233	1.0365	0.0991667	1.1222	1.4292
	1.236	0.8048	1.4086	0.2162	1.2898	0.245	1.2716	1.03525	0.102636			1.236	1.03525	0.099	1.1334	1.4348
28	1.2368	0.8308	1.4134	0.2182	1.2984	0.2482	1.278	1.0365	0.103			1.2368	1.0365	0.0990833	1.1526	1.4376
	1.2404	0.8512	1.417	0.22	1.297	0.25	1.2784	1.03833	0.103091			1.2404	1.03833	0.0989167	1.1632	1.4414
	1.2448	0.8732	1.4234	0.2226	1.303	0.2538	1.2854	1.03375	0.102909			1.2448	1.03375	0.0990833	1.2018	1.445
	1.2458	0.8972	1.4276	0.2258	1.3108	0.2558	1.2888	1.03217	0.103			1.2458	1.03217	0.0990833	1.2142	1.4492
29	1.2512	0.9176	1.4318	0.2272	1.3098	0.2604	1.2924	1.03717	0.103			1.2512	1.03717	0.0989167	1.2162	1.4508
	1.2532	0.9378	1.4366	0.2308	1.3164	0.2648	1.297	1.03492	0.103273			1.2532	1.03492	0.099	1.2238	1.455
	1.2534	0.9562	1.4412	0.2322	1.3246	0.2692	1.3014	1.03792	0.103			1.2534	1.03792	0.099	1.2382	1.46
	1.254	0.9732	1.4446	0.235	1.328	0.2704	1.305	1.03325	0.102818			1.254	1.03325	0.099	1.2782	1.463
30	1.26	0.9908	1.4498	0.2384	1.331	0.2766	1.3086	1.03875	0.103091			1.26	1.03875	0.099	1.2628	1.4642
	1.2592	1.004	1.4522	0.2408	1.3362	0.2786	1.3116	1.038	0.102818			1.2592	1.038	0.0990833	1.2742	1.4694
	1.2614	1.0214	1.4566	0.2446	1.3418	0.281	1.3168	1.03542	0.103			1.2614	1.03542	0.0991667	1.297	1.472
	1.2634	1.0354	1.4604	0.2468	1.3442	0.2852	1.3196	1.04025	0.102909			1.2634	1.04025	0.0991667	1.2994	1.4754
31	1.2636	1.052	1.4648	0.2506	1.3524	0.2918	1.3264	1.03558	0.103091			1.2636	1.03558	0.0991667	1.3238	1.4764
	1.2668	1.066	1.4684	0.2538	1.3538	0.295	1.3278	1.04017	0.102909			1.2668	1.04017	0.0990833	1.3222	1.4802
	1.2694	1.0768	1.4724	0.2572	1.3578	0.3012	1.331	1.0355	0.102909			1.2694	1.0355	0.0991667	1.3366	1.4834
	1.2712	1.0904	1.4792	0.26	1.3598	0.3076	1.3342	1.04125	0.102909			1.2712	1.04125	0.0990833	1.3428	1.485
32	1.2756	1.1028	1.4816	0.2638	1.3626	0.317	1.339	1.03758	0.102818			1.2756	1.03758	0.0990833	1.3556	1.4852
	1.2764	1.1152	1.4848	0.2682	1.3648	0.3168	1.3414	1.03817	0.102727			1.2764	1.03817	0.0991667	1.3842	1.4882
	1.2758	1.1244	1.4876	0.2728	1.3754	0.3264	1.348	1.04233	0.102909			1.2758	1.04233	0.0991667	1.3788	1.493
	1.2782	1.1358	1.4926	0.2768	1.3782	0.3294	1.351	1.04117	0.102818			1.2782	1.04117	0.099	1.3862	1.4946
32	1.2786	1.147	1.495	0.2818	1.3806	0.3344	1.3526	1.03958	0.102909			1.2786	1.03958	0.09925	1.4068	1.4978
	1.2798	1.1568	1.5002	0.2876	1.3852	0.3484	1.3574	1.04008	0.103091			1.2798	1.04008	0.0993333	1.4068	1.5008
	1.2836	1.165	1.5052	0.2936	1.3856	0.3574	1.3594	1.04	0.102818			1.2836	1.04	0.0990833	1.4202	1.5018
	1.2836	1.174	1.507	0.2988	1.3928	0.3644	1.364	1.04067	0.102727			1.2836	1.04067	0.099	1.4292	1.5042
33	1.287	1.1828	1.5102	0.3044	1.3934	0.3722	1.3664	1.04067	0.102636			1.287	1.04067	0.099	1.4318	1.5046
	1.2852	1.1892	1.5148	0.309	1.4	0.378	1.371	1.04475	0.103			1.2852	1.04475	0.09925	1.4324	1.5078
	1.2862	1.1978	1.5178	0.3152	1.4064	0.387	1.3746	1.04175	0.102909			1.2862	1.04175	0.0991667	1.4592	1.509
	1.2882	1.2056	1.5176	0.3204	1.406	0.3954	1.3756	1.04483	0.102818			1.2882	1.04483	0.09925	1.4474	1.5118
34	1.2874	1.2128	1.5214	0.328	1.4122	0.4072	1.3808	1.0425	0.103091			1.2874	1.0425	0.0991667	1.4606	1.5146
	1.2902	1.2178	1.5264	0.3354	1.4154	0.4204	1.3842	1.04108	0.102909			1.2902	1.04108	0.09925	1.4588	1.5124
	1.295	1.2254	1.5296	0.3422	1.415	0.4344	1.386	1.045	0.103			1.295	1.045	0.09925	1.4752	1.5128
	1.2926	1.2332	1.5342	0.3476	1.4186	0.4422	1.3892	1.04567	0.103			1.2926	1.04567	0.09925	1.4662	1.5138
35	1.2968	1.2396	1.5424	0.3554	1.4228	0.4548	1.3926	1.04517	0.102727			1.2968	1.04517	0.0991667	1.475	1.5098
	1.2948	1.2444	1.5374	0.3606	1.4276	0.4628	1.3952	1.04375	0.102909			1.2948	1.04375	0.0995	1.4718	1.5142
	1.2956	1.2484	1.5402	0.3686	1.4304	0.4736	1.3988	1.04608	0.102909			1.2956	1.04608	0.0991667	1.46	1.5148
	1.2958	1.2554	1.544	0.3768	1.435	0.4866	1.4028	1.0435	0.102818			1.2958	1.0435	0.09925	1.4626	1.5166
36	1.3012	1.2592	1.549	0.3852	1.434	0.4994	1.4044	1.04492	0.102727			1.3012	1.04492	0.0993333	1.467	1.5152
	1.2984	1.2642	1.5538	0.394	1.44	0.5096	1.4072	1.04475	0.103091			1.2984	1.04475	0.0991667	1.4726	1.52
	1.305	1.268	1.5552	0.4018	1.4364	0.5236	1.4084	1.04933	0.102727			1.305	1.04933	0.0990833	1.4628	1.5158
	1.3026	1.274	1.5574	0.4106	1.4446	0.5378	1.4138	1.04458	0.102909			1.3026	1.04458	0.0993333	1.4774	1.522
37	1.301	1.276	1.5592	0.4202	1.4496	0.5488	1.4172	1.051	0.102818			1.301	1.051	0.0994167	1.4778	1.5238
	1.3028	1.279	1.5612	0.4304	1.451	0.5644	1.4188	1.0465	0.102818			1.3028	1.0465	0.09925	1.4876	1.5248
	1.3028	1.2834	1.5656	0.4398	1.456	0.5816	1.4232	1.05175	0.102909			1.3028	1.05175	0.0990833	1.4852	1.5242
	1.3046	1.287	1.5704	0.4536	1.458	0.5982	1.4252	1.04742	0.103			1.3046	1.04742	0.0994167	1.4876	1.525
38	1.3074	1.291	1.573	0.467	1.4574	0.6122	1.4254	1.048	0.102909			1.3074	1.048	0.0994167	1.4994	1.5256
	1.3042	1.2936	1.5722	0.4798	1.4644	0.629	1.4298	1.04983	0.102727			1.3042	1.04983	0.0993333	1.4878	1.5296
	1.3068	1.2982	1.5762	0.4914	1.4654	0.6456	1.4324	1.05208	0.103			1.3068	1.05208	0.0993333	1.5052	1.5292
	1.3058	1.2998	1.577	0.5046	1.4696	0.6632	1.436	1.05	0.102818			1.3058	1.05	0.0993333	1.496	1.53
39	1.3074	1.3038	1.5792	0.5162	1.4718	0.6802	1.4378	1.05267	0.102727			1.3074	1.05267	0.09925	1.4908	1.5314
	1.3052	1.3064	1.5802	0.5292	1.475	0.701	1.4396	1.04983	0.102818			1.3052	1.04983	0.0994167	1.4982	1.5342
	1.3086	1.3092	1.5854	0.5428	1.4766	0.7208	1.4412	1.05308	0.102818			1.3086	1.05308	0.0993333	1.5106	1.5328
	1.3082	1.3108	1.5862	0.5574	1.4784	0.7382	1.444	1.04967	0.103			1.3082	1.04967	0.0994167	1.5146	1.5346
40	1.3066	1.3116	1.5872	0.5768	1.4828	0.7598	1.4476	1.0545	0.103091			1.3066	1.0545	0.0995	1.498	1.5348
	1.3072	1.314	1.5906	0.5942	1.485	0.7806	1.4498	1.05458	0.102818			1.3072	1.05458	0.0994167	1.4996	1.536
	1.3082	1.315	1.5938	0.611	1.487	0.7998	1.4522	1.05158	0.102727			1.3082	1.05158	0.0993333	1.5014	1.536
	1.3082	1.3202	1.5954	0.6252	1.4888	0.8218	1.4538	1.05083	0.102909			1.3082	1.05083	0.0993333	1.5098	1.5384
41	1.312	1.3206	1.5984	0.6422	1.4918	0.8422	1.4556	1.05525	0.102818			1.312	1.05525	0.0996667	1.5044	1.5376
	1.314	1.325	1.6032	0.6578	1.491	0.8668	1.4568	1.05158	0.103			1.314	1.05158	0.09925	1.527	1.5376
	1.3102	1.3242	1.6026	0.6768	1.4952	0.8884	1.4606	1.0535	0.103			1.3102	1.0535	0.0995833	1.524	1.5404
	1.3122	1.3294	1.605	0.6972	1.4944	0.9072	1.4602	1.05717	0.102818			1.3122	1.05717	0.0994167	1.5376	1.5414
42	1.3142	1.3294	1.6108	0.7154	1.4996	0.9294	1.4644	1.05633	0.102818			1.3142	1.05633	0.0995	1.5294	1.5396
	1.314	1.331	1.6106	0.7314	1.5008	0.9474	1.4654	1.05675	0.102818			1.314	1.05675	0.0995	1.5244	1.541
	1.3108	1.3302	1.6224	0.7512	1.5054	0.967	1.4694	1.056	0.102818			1.3108	1.056	0.0993333	1.5222	1.543
	1.3142	1.3298	1.615	0.768	1.5062	0.9846	1.4708	1.058	0.102727			1.3142	1.058	0.0994167	1.5214	1.5426
43	1.3128	1.3334	1.616	0.7824	1.507	0.9986	1.4706	1.05583	0.102818			1.3128	1.05583	0.0994167	1.525	1.544
	1.3114	1.3358	1.6142	0.7992	1.511	1.0138	1.4762	1.05542	0.102727			1.3114	1.05542	0.0993333	1.5326	1.5446
	1.314	1.3398	1.6176	0.8152	1.51	1.033	1.4748	1.05892	0.103			1.314	1.05892	0.0993333	1.532	1.5446
	1.3174	1.3372	1.6224	0.8328	1.513	1.0452	1.4774	1.05725	0.102818			1.3174	1.05725	0.0995833	1.5256	1.5444
44	1.3162	1.3386	1.6248	0.844	1.5126	1.0532	1.478	1.05542	0.103			1.3162	1.05542	0.0995	1.547	1.5462
	1.316	1.3366	1.6254	0.8562	1.516	1.066	1.4808	1.0555	0.102909			1.316	1.0555	0.0995	1.5398	1.5464
	1.3166	1.3364	1.6286	0.8678	1.521	1.075	1.4852	1.05508	0.103			1.3166	1.05508	0.0995833	1.545	1.5454
	1.315	1.3404	1.6282	0.8782	1.522	1.0934	1.4854	1.05583	0.102727			1.315	1.05583	0.0995833	1.5364	1.548
45	1.3152	1.343	1.6382	0.8858	1.5214	1.0994	1.4844	1.06117	0.102909			1.3152	1.06117	0.0995	1.5418	1.5506
	1.314	1.3402	1.6284	0.8972	1.5248	1.1112	1.4882	1.057	0.103			1.314	1.057	0.0995833	1.551	1.55
	1.3132	1.3398	1.6302	0.9102	1.5274	1.1186	1.4908	1.06225	0.102818			1.3132	1.06225	0.0995833	1.5406	1.5494
	1.3136	1.3406	1.632	0.9178	1.528	1.1256	1.4916	1.0625	0.102727			1.3136	1.0625	0.0995	1.5402	1.5514
46	1.3146	1.3408	1.6328	0.9284	1.5306	1.1326	1.495	1.06075	0.103091			1.3146	1.06075	0.0995833	1.5434	1.551
	1.3178	1.3466	1.6368	0.935	1.5284	1.1376	1.493	1.06267	0.102909			1.3178	1.06267	0.0995833	1.5454	1.5506
	1.315	1.3452	1.6368	0.9448	1.5332	1.141	1.4952	1.0625	0.102909			1.315	1.0625	0.0995	1.5504	1.5516
	1.3198	1.349	1.641	0.956	1.5298	1.1508	1.4958	1.06342	0.102818			1.3198	1.06342	0.0996667	1.5534	1.5486
47	1.32	1.352	1.6418	0.971	1.5308	1.1686	1.4968	1.06217	0.102818			1.32	1.06217	0.0996667	1.5678	1.5504
	1.3166	1.3488	1.6434	0.9792	1.5366	1.1698	1.5012	1.06417	0.103			1.3166	1.06417	0.0995	1.5562	1.5512
	1.3202	1.3528	1.6474	0.9898	1.535	1.1738	1.499	1.06508	0.102909			1.3202	1.06508	0.0995	1.5442	1.5494
	1.318	1.3534	1.646	0.9958	1.5388	1.1816	1.5026	1.06392	0.102909			1.318	1.06392	0.0998333	1.5496	1.553
48	1.3178	1.3522	1.646	1.0024	1.5418	1.1864	1.505	1.06708	0.103			1.3178	1.06708	0.0995833	1.5378	1.5534
	1.3202	1.3512	1.6518	1.0062	1.5416	1.1972	1.507	1.06708	0.102909			1.3202	1.06708	0.0995	1.5482	1.5518
	1.3174	1.3534	1.6496	1.01	1.5446	1.2014	1.5086	1.067	0.102818			1.3174	1.067	0.0995	1.5664	1.5544
	1.3204	1.355	1.6528	1.0142	1.5454	1.2036	1.5096	1.06758	0.102909			1.3204	1.06758	0.0993333	1.5458	1.5538
49	1.319	1.3576	1.653	1.0144	1.5438	1.2044	1.5086	1.06508	0.103			1.319	1.06508	0.0995	1.5634	1.5544
	1.3206	1.3598	1.6526	1.0158	1.543	1.2096	1.508	1.06525	0.103091			1.3206	1.06525	0.0995833	1.5424	1.5534
	1.3176	1.3612	1.6524	1.0208	1.5476	1.2084	1.5102	1.06658	0.102909			1.3176	1.06658	0.0995833	1.568	1.5564
	1.3212	1.3598	1.6574	1.0244	1.5488	1.219	1.5132	1.0665	0.102909			1.3212	1.0665	0.0996667	1.5542	1.5542
30	1.3204	1.361	1.6592	1.029	1.5512	1.222	1.5148	1.06867	0.102818			1.3204	1.06867	0.0996667	1.5522	1.5554
	1.3188	1.3624	1.6562	1.0334	1.5504	1.2232	1.5144	1.068	0.103091			1.3188	1.068	0.0996667	1.557	1.5566
	1.3176	1.3594	1.6564	1.0404	1.5552	1.2236	1.5178	1.06692	0.102909			1.3176	1.06692	0.0996667	1.5518	1.5564
	1.319	1.3636	1.6578	1.0402	1.5542	1.2294	1.5164	1.07033	0.103182			1.319	1.07033	0.0998333	1.5552	1.5566
31	1.3186	1.359	1.6596	1.0456	1.5582	1.2316	1.5216	1.07017	0.103			1.3186	1.07017	0.0996667	1.5552	1.5572
	1.3216	1.3618	1.662	1.0466	1.5568	1.2302	1.5194	1.06858	0.103091			1.3216	1.06858	0.0995833	1.5558	1.559
	1.3196	1.3656	1.6602	1.052	1.558	1.2316	1.5208	1.0685	0.102909			1.3196	1.0685	0.0995833	1.5708	1.5584
	1.3214	1.3646	1.6656	1.0546	1.5594	1.2378	1.5222	1.07158	0.102909			1.3214	1.07158	0.0995	1.5648	1.5582
32	1.3186	1.3636	1.6618	1.0606	1.561	1.2386	1.5242	1.07142	0.102909			1.3186	1.07142	0.0995	1.5606	1.5596
	1.3246	1.3628	1.666	1.061	1.5582	1.2366	1.5234	1.07083	0.102909			1.3246	1.07083	0.0996667	1.5718	1.5546
	1.3212	1.3666	1.6652	1.0614	1.5624	1.2348	1.5266	1.07225	0.102909			1.3212	1.07225	0.0995	1.5708	1.5586
	1.3216	1.367	1.6694	1.064	1.563	1.2484	1.5264	1.07125	0.102818			1.3216	1.07125	0.0995	1.5592	1.5584
33	1.3196	1.3664	1.6652	1.0632	1.5656	1.2452	1.529	1.071	0.102909			1.3196	1.071	0.0995833	1.5656	1.5594
	1.3238	1.3688	1.6692	1.0624	1.5644	1.2464	1.5274	1.07192	0.103			1.3238	1.07192	0.09975	1.5634	1.5584
	1.3224	1.3708	1.6682	1.061	1.565	1.2486	1.5286	1.07375	0.102909			1.3224	1.07375	0.0996667	1.5702	1.5596
	1.3216	1.368	1.6694	1.0628	1.5684	1.251	1.5314	1.07392	0.102818			1.3216	1.07392	0.0995833	1.5648	1.5596
34	1.3216	1.371	1.669	1.0678	1.5688	1.2502	1.5304	1.07417	0.103			1.3216	1.07417	0.09975	1.5802	1.561
	1.3242	1.3684	1.6716	1.0728	1.5706	1.2558	1.5338	1.0745	0.102818			1.3242	1.0745	0.09975	1.572	1.5604
	1.3204	1.3688	1.669	1.071	1.572	1.2624	1.5342	1.07492	0.103			1.3204	1.07492	0.0998333	1.5682	1.5632
	1.321	1.3686	1.6698	1.0768	1.5724	1.268	1.535	1.07475	0.102909			1.321	1.07475	0.0995	1.5706	1.5624
35	1.322	1.3736	1.6714	1.0848	1.5722	1.2742	1.534	1.07417	0.102727			1.322	1.07417	0.0996667	1.5698	1.5624
	1.3262	1.3706	1.6774	1.0882	1.5736	1.2726	1.537	1.07508	0.102818			1.3262	1.07508	0.0995833	1.5708	1.5602
	1.3224	1.3746	1.6728	1.0868	1.5744	1.2756	1.5366	1.0745	0.102909			1.3224	1.0745	0.0998333	1.5842	1.5632
	1.3222	1.374	1.6718	1.093	1.5768	1.2734	1.538	1.07617	0.102909			1.3222	1.07617	0.0996667	1.585	1.5618
36	1.3228	1.3734	1.673	1.0916	1.5766	1.2724	1.5376	1.07708	0.103			1.3228	1.07708	0.09975	1.5716	1.5646
	1.3236	1.3762	1.6734	1.0922	1.5764	1.2716	1.538	1.07775	0.103			1.3236	1.07775	0.0996667	1.5688	1.5648
	1.3238	1.375	1.6752	1.0944	1.578	1.272	1.54	1.07625	0.102909			1.3238	1.07625	0.0996667	1.5676	1.5652
	1.3266	1.3762	1.678	1.0932	1.5768	1.2744	1.539	1.07858	0.102909			1.3266	1.07858	0.0996667	1.5762	1.564
37	1.3262	1.3768	1.678	1.0916	1.5782	1.2724	1.5416	1.07867	0.103			1.3262	1.07867	0.09975	1.575	1.5636
	1.3258	1.3786	1.6784	1.0906	1.5794	1.27	1.542	1.07883	0.102909			1.3258	1.07883	0.0996667	1.5732	1.5634
	1.3236	1.3766	1.6768	1.0976	1.582	1.2686	1.5432	1.0785	0.103			1.3236	1.0785	0.09975	1.5854	1.5656
	1.323	1.3758	1.6766	1.1014	1.5828	1.2684	1.5446	1.0795	0.103182			1.323	1.0795	0.0998333	1.5772	1.5654
38	1.3236	1.3772	1.6786	1.1002	1.5828	1.267	1.5452	1.07958	0.103			1.3236	1.07958	0.0996667	1.5766	1.5622
	1.3248	1.3816	1.6802	1.099	1.5824	1.263	1.5442	1.07975	0.103			1.3248	1.07975	0.0999167	1.5754	1.559
	1.3246	1.3794	1.6802	1.0984	1.5844	1.2652	1.5472	1.07992	0.103273			1.3246	1.07992	0.0998333	1.5794	1.556
	1.3246	1.3804	1.68	1.0998	1.5852	1.2646	1.5476	1.08	0.103091			1.3246	1.08	0.0998333	1.5758	1.5574
39	1.3236	1.3774	1.6798	1.0992	1.5862	1.2592	1.5476	1.07892	0.103			1.3236	1.07892	0.09975	1.5834	1.556
	1.3266	1.3804	1.6836	1.0972	1.5864	1.266	1.548	1.07917	0.103			1.3266	1.07917	0.0995833	1.582	1.557
	1.3242	1.3788	1.681	1.0984	1.5872	1.2792	1.55	1.07892	0.103091			1.3242	1.07892	0.0998333	1.5684	1.5568
	1.3242	1.382	1.683	1.1002	1.588	1.2954	1.5498	1.08217	0.102909			1.3242	1.08217	0.09975	1.5872	1.5574
40	1.3236	1.3788	1.6816	1.1074	1.59	1.2954	1.5514	1.08258	0.102909			1.3236	1.08258	0.09975	1.5806	1.5558
	1.3268	1.3822	1.6884	1.1044	1.5876	1.2964	1.551	1.08125	0.103091			1.3268	1.08125	0.0996667	1.5758	1.5588
	1.3272	1.3846	1.6874	1.1024	1.588	1.2934	1.5504	1.08058	0.103			1.3272	1.08058	0.0999167	1.5828	1.5594
	1.3244	1.3844	1.6848	1.1052	1.5908	1.2906	1.5536	1.08117	0.103			1.3244	1.08117	0.0996667	1.5714	1.5584
41	1.3258	1.3832	1.6866	1.1046	1.5908	1.2898	1.5532	1.08325	0.103091			1.3258	1.08325	0.0999167	1.5862	1.5592
	1.327	1.3846	1.6864	1.1016	1.5914	1.2982	1.5534	1.08417	0.103			1.327	1.08417	0.09975	1.5842	1.5594
	1.325	1.3854	1.6852	1.1064	1.5924	1.2934	1.555	1.08383	0.103273			1.325	1.08383	0.0999167	1.5982	1.5602
	1.3266	1.3836	1.69	1.105	1.5928	1.302	1.555	1.08367	0.103364			1.3266	1.08367	0.1	1.5844	1.5598
42	1.327	1.3882	1.6878	1.1132	1.5908	1.3016	1.553	1.08475	0.103			1.327	1.08475	0.0998333	1.589	1.5624
	1.326	1.385	1.687	1.1154	1.594	1.3008	1.556	1.08533	0.103364			1.326	1.08533	0.1	1.586	1.5604
	1.3266	1.3906	1.6884	1.1152	1.5936	1.2964	1.554	1.08408	0.103			1.3266	1.08408	0.0998333	1.5778	1.5614
	1.3288	1.3876	1.6912	1.1168	1.5934	1.294	1.5554	1.08417	0.103091			1.3288	1.08417	0.0998333	1.5754	1.5606
43	1.329	1.3904	1.691	1.115	1.593	1.2902	1.557	1.0845	0.103182			1.329	1.0845	0.0998333	1.58	1.5628
	1.3264	1.3886	1.6884	1.1164	1.5968	1.2864	1.56	1.08717	0.103182			1.3264	1.08717	0.0998333	1.5734	1.561
	1.327	1.3906	1.6892	1.127	1.5964	1.2848	1.5598	1.08433	0.103091			1.327	1.08433	0.100083	1.5788	1.5616
	1.3284	1.389	1.6904	1.1264	1.5976	1.285	1.561	1.08775	0.103			1.3284	1.08775	0.0999167	1.5848	1.562
44	1.3264	1.3876	1.6882	1.1228	1.5982	1.278	1.5614	1.08717	0.103			1.3264	1.08717	0.0998333	1.5842	1.5628
	1.3266	1.3862	1.6892	1.1206	1.5986	1.276	1.5624	1.08758	0.103182			1.3266	1.08758	0.1	1.5916	1.5632
	1.3294	1.3844	1.6924	1.119	1.5978	1.2764	1.5624	1.08633	0.103091			1.3294	1.08633	0.1	1.586	1.5622
	1.328	1.3854	1.69	1.1182	1.5992	1.2838	1.5614	1.0865	0.102909			1.328	1.0865	0.100667	1.5934	1.5646
45	1.331	1.3886	1.6936	1.1162	1.5984	1.2846	1.5614	1.08867	0.103182			1.331	1.08867	0.0999167	1.5876	1.5646
	1.3282	1.3894	1.6898	1.1142	1.5998	1.3006	1.5626	1.08783	0.103182			1.3282	1.08783	0.100167	1.5896	1.564
	1.3284	1.3816	1.6896	1.1112	1.6018	1.2966	1.5638	1.08775	0.103182			1.3284	1.08775	0.0999167	1.5922	1.5626
	1.3312	1.3912	1.694	1.112	1.5988	1.3062	1.561	1.09033	0.103			1.3312	1.09033	0.0999167	1.6052	1.5652
46	1.3302	1.386	1.6918	1.118	1.602	1.3012	1.5658	1.08875	0.103273			1.3302	1.08875	0.1	1.5814	1.5632
	1.331	1.3894	1.692	1.1244	1.6016	1.3006	1.5672	1.08867	0.103			1.331	1.08867	0.1	1.5958	1.5642
	1.3302	1.3852	1.6934	1.1224	1.6022	1.2948	1.5658	1.09025	0.103091			1.3302	1.09025	0.10025	1.5876	1.565
	1.3362	1.3872	1.6976	1.124	1.6002	1.294	1.5672	1.09042	0.103091			1.3362	1.09042	0.100083	1.5806	1.564
47	1.3322	1.391	1.6946	1.1276	1.6022	1.2862	1.5684	1.09292	0.103091			1.3322	1.09292	0.0999167	1.593	1.5658
	1.3358	1.391	1.6964	1.1236	1.6004	1.281	1.5666	1.09125	0.103273			1.3358	1.09125	0.0999167	1.5824	1.5654
	1.3338	1.389	1.6948	1.1234	1.602	1.2904	1.568	1.09317	0.103273			1.3338	1.09317	0.100083	1.5832	1.5664
	1.3358	1.3888	1.6966	1.1196	1.6032	1.2908	1.5692	1.09092	0.103182			1.3358	1.09092	0.100167	1.582	1.5656
48	1.3328	1.389	1.6926	1.117	1.6044	1.2982	1.5694	1.0915	0.103273			1.3328	1.0915	0.100083	1.587	1.5656
	1.335	1.3818	1.6964	1.1154	1.6038	1.297	1.5708	1.09308	0.103091			1.335	1.09308	0.100083	1.588	1.5656
	1.3366	1.3886	1.6968	1.1168	1.602	1.2912	1.57	1.0925	0.103091			1.3366	1.0925	0.100083	1.586	1.5676
	1.3396	1.3916	1.699	1.1206	1.6002	1.2886	1.57	1.09092	0.103273			1.3396	1.09092	0.100083	1.5876	1.563
49	1.3378	1.3966	1.6962	1.1298	1.6022	1.2914	1.57	1.09308	0.103182			1.3378	1.09308	0.100167	1.5962	1.568
	1.3366	1.3934	1.6946	1.1276	1.6048	1.2874	1.574	1.09542	0.103091			1.3366	1.09542	0.0999167	1.5864	1.5664
	1.3398	1.3892	1.698	1.1242	1.6038	1.2878	1.5732	1.09442	0.103			1.3398	1.09442	0.1	1.5812	1.5676
	1.3402	1.393	1.6974	1.1214	1.604	1.2854	1.5734	1.09475	0.103273			1.3402	1.09475	0.10025	1.582	1.569
50	1.3414	1.39	1.6986	1.1184	1.605	1.2874	1.575	1.094	0.103273			1.3414	1.094	0.10025	1.6036	1.567
	1.3382	1.3952	1.6942	1.123	1.6056	1.2898	1.574	1.096	0.103091			1.3382	1.096	0.0999167	1.5914	1.5682
	1.3412	1.3924	1.6982	1.1196	1.6066	1.291	1.576	1.09717	0.103091			1.3412	1.09717	0.100083	1.5956	1.569
	1.3428	1.395	1.6978	1.118	1.6044	1.2948	1.5742	1.0965	0.103			1.3428	1.0965	0.100833	1.6	1.5696
51	1.339	1.3906	1.6962	1.1198	1.6066	1.3004	1.5772	1.09642	0.103364			1.339	1.09642	0.100917	1.588	1.5684
	1.341	1.3974	1.6964	1.1246	1.6062	1.2938	1.5756	1.09883	0.103273			1.341	1.09883	0.100083	1.587	1.5704
	1.3424	1.3918	1.6976	1.1196	1.6078	1.2938	1.5764	1.09883	0.103273			1.3424	1.09883	0.100083	1.584	1.5706
	1.3442	1.3946	1.699	1.1188	1.6056	1.2952	1.576	1.09883	0.103273			1.3442	1.09883	0.100083	1.601	1.5716
52	1.343	1.3974	1.6998	1.1222	1.6056	1.291	1.5766	1.09883	0.103273			1.343	1.09883	0.100083	1.611	1.571
	1.3412	1.393	1.6968	1.1284	1.608	1.2872	1.579	1.09883	0.103273			1.3412	1.09883	0.100083	1.5912	1.5706
	1.343	1.3988	1.701	1.1292	1.606	1.2928	1.5772	1.09883	0.103273			1.343	1.09883	0.100083	1.6018	1.5724
	1.343	1.3952	1.7	1.131	1.6092	1.2974	1.579	1.09883	0.103273			1.343	1.09883	0.100083	1.6002	1.5728
53	1.345	1.3966	1.7004	1.1322	1.6074	1.3092	1.579	1.09883	0.103273			1.345	1.09883	0.100083	1.5904	1.5734
	1.3432	1.3962	1.6978	1.1288	1.6086	1.3084	1.5804	1.09883	0.103273			1.3432	1.09883	0.100083	1.59	1.5732
	1.3436	1.3886	1.6974	1.1254	1.6092	1.3108	1.5788	1.09883	0.103273			1.3436	1.09883	0.100083	1.5856	1.5716
	1.342	1.3826	1.6958	1.1266	1.6094	1.3104	1.5788	1.09883	0.103273			1.342	1.09883	0.100083	1.592	1.572
54	1.3434	1.381	1.6974	1.124	1.6104	1.3082	1.5788	1.09883	0.103273			1.3434	1.09883	0.100083	1.594	1.571
	1.3426	1.3784	1.6982	1.121	1.6112	1.3044	1.5802	1.09883	0.103273			1.3426	1.09883	0.100083	1.586	1.5712
	1.3436	1.3948	1.6978	1.1222	1.6092	1.2946	1.5788	1.09883	0.103273			1.3436	1.09883	0.100083	1.5916	1.577
	1.3464	1.3924	1.7014	1.1166	1.6084	1.2974	1.5804	1.09883	0.103273			1.3464	1.09883	0.100083	1.5898	1.5736
55	1.3442	1.3922	1.7016	1.1136	1.6108	1.2964	1.5826	1.09883	0.103273			1.3442	1.09883	0.100083	1.5878	1.5736
	1.3464	1.399	1.7002	1.1134	1.6086	1.2948	1.5816	1.09883	0.103273			1.3464	1.09883	0.100083	1.5908	1.5758
	1.3462	1.398	1.6992	1.1208	1.6092	1.2928	1.5816	1.09883	0.103273			1.3462	1.09883	0.100083	1.5902	1.576
	1.3446	1.3904	1.6962	1.1192	1.6114	1.2978	1.5834	1.09883	0.103273			1.3446	1.09883	0.100083	1.5894	1.5724
56	1.347	1.3996	1.6994	1.1256	1.6096	1.2914	1.5814	1.09883	0.103273			1.347	1.09883	0.100083	1.5942	1.5762
	1.3442	1.3852	1.6952	1.1224	1.6122	1.2898	1.5834	1.09883	0.103273			1.3442	1.09883	0.100083	1.5878	1.5704
	1.3486	1.3958	1.7012	1.1278	1.6108	1.2812	1.5834	1.09883	0.103273			1.3486	1.09883	0.100083	1.6	1.5776
	1.3478	1.3986	1.6992	1.1254	1.611	1.2864	1.5836	1.09883	0.103273			1.3478	1.09883	0.100083	1.595	1.5774
57	1.3466	1.3902	1.6974	1.1248	1.611	1.2826	1.5832	1.09883	0.103273			1.3466	1.09883	0.100083	1.593	1.577
	1.347	1.377	1.6964	1.1226	1.6138	1.2792	1.5844	1.09883	0.103273			1.347	1.09883	0.100083	1.5906	1.571
	1.3532	1.3866	1.7022	1.1202	1.6082	1.2762	1.5846	1.09883	0.103273			1.3532	1.09883	0.100083	1.5894	1.573
	1.3484	1.3834	1.6996	1.125	1.6114	1.2726	1.5852	1.09883	0.103273			1.3484	1.09883	0.100083	1.5932	1.5766
58	1.3476	1.3696	1.6966	1.1232	1.6146	1.2738	1.5854	1.09883	0.103273			1.3476	1.09883	0.100083	1.595	1.5674
	1.3494	1.3832	1.7024	1.1218	1.6118	1.2662	1.585	1.09883	0.103273			1.3494	1.09883	0.100083	1.5902	1.574
	1.3504	1.3926	1.7012	1.1206	1.6104	1.2644	1.5848	1.09883	0.103273			1.3504	1.09883	0.100083	1.5936	1.5792
	1.3492	1.3856	1.6988	1.1246	1.6124	1.2622	1.5856	1.09883	0.103273			1.3492	1.09883	0.100083	1.5946	1.5782
59	1.3524	1.392	1.7002	1.1298	1.611	1.2784	1.5864	1.09883	0.103273			1.3524	1.09883	0.100083	1.5962	1.5808
	1.3526	1.3942	1.7002	1.1294	1.6114	1.2728	1.587	1.09883	0.103273			1.3526	1.09883	0.100083	1.5988	1.5794
	1.3512	1.386	1.697	1.1264	1.613	1.269	1.5872	1.09883	0.103273			1.3512	1.09883	0.100083	1.5964	1.5764
	1.3504	1.3764	1.6956	1.1242	1.6132	1.2754	1.586	1.09883	0.103273			1.3504	1.09883	0.100083	1.5982	1.5736
60	1.3542	1.3846	1.701	1.1222	1.6118	1.2838	1.5854	1.09883	0.103273			1.3542	1.09883	0.100083	1.5942	1.5796
	1.3534	1.3968	1.7014	1.1208	1.6108	1.2874	1.585	1.09883	0.103273			1.3534	1.09883	0.100083	1.601	1.5808
	1.3516	1.3846	1.6976	1.1172	1.6132	1.2898	1.5872	1.09883	0.103273			1.3516	1.09883	0.100083	1.5966	1.572
	1.354	1.3866	1.7	1.115	1.612	1.2856	1.5862	1.09883	0.103273			1.354	1.09883	0.100083	1.5966	1.5794
61	1.3532	1.3832	1.6986	1.1134	1.6122	1.2816	1.5864	1.09883	0.103273			1.3532	1.09883	0.100083	1.5988	1.579
	1.356	1.39	1.7008	1.1144	1.6106	1.2764	1.586	1.09883	0.103273			1.356	1.09883	0.100083	1.5956	1.5808
	1.3558	1.3864	1.701	1.1176	1.6128	1.2868	1.5878	1.09883	0.103273			1.3558	1.09883	0.100083	1.596	1.58
	1.3544	1.3916	1.6984	1.1164	1.612	1.2862	1.5874	1.09883	0.103273			1.3544	1.09883	0.100083	1.5984	1.5804
62	1.3558	1.3898	1.701	1.1168	1.6116	1.2856	1.5876	1.09883	0.103273			1.3558	1.09883	0.100083	1.596	1.5816
	1.3548	1.3842	1.698	1.1194	1.612	1.282	1.5872	1.09883	0.103273			1.3548	1.09883	0.100083	1.6122	1.5806
	1.3546	1.3848	1.7008	1.1218	1.6122	1.2776	1.5858	1.09883	0.103273			1.3546	1.09883	0.100083	1.5986	1.582
	1.3544	1.3788	1.6994	1.1214	1.6122	1.2778	1.5862	1.09883	0.103273			1.3544	1.09883	0.100083	1.5988	1.578
63	1.3574	1.3884	1.7034	1.1186	1.6106	1.2744	1.5856	1.09883	0.103273			1.3574	1.09883	0.100083	1.5998	1.5828
	1.3566	1.3952	1.699	1.1212	1.6108	1.2686	1.5852	1.09883	0.103273			1.3566	1.09883	0.100083	1.601	1.584
	1.3552	1.39	1.698	1.1186	1.6122	1.2822	1.5874	1.09883	0.103273			1.3552	1.09883	0.100083	1.6028	1.581
	1.354	1.3816	1.6956	1.1158	1.6132	1.2746	1.5886	1.09883	0.103273			1.354	1.09883	0.100083	1.603	1.5806
64	1.3558	1.3838	1.6978	1.1142	1.6116	1.2748	1.588	1.09883	0.103273			1.3558	1.09883	0.100083	1.6028	1.5848
	1.3554	1.374	1.696	1.1126	1.6136	1.2766	1.5902	1.09883	0.103273			1.3554	1.09883	0.100083	1.6054	1.5756
	1.3564	1.387	1.698	1.1102	1.6112	1.27	1.588	1.09883	0.103273			1.3564	1.09883	0.100083	1.613	1.586
	1.3552	1.3718	1.6956	1.1126	1.6142	1.2724	1.5906	1.09883	0.103273			1.3552	1.09883	0.100083	1.605	1.578
65	1.3558	1.3888	1.6988	1.1128	1.6118	1.2688	1.5884	1.09883	0.103273			1.3558	1.09883	0.100083	1.6266	1.5878
	1.3586	1.3844	1.6996	1.1088	1.6112	1.2672	1.5894	1.09883	0.103273			1.3586	1.09883	0.100083	1.6194	1.5854
	1.3552	1.375	1.6958	1.1124	1.6128	1.2616	1.5896	1.09883	0.103273			1.3552	1.09883	0.100083	1.6042	1.5808
	1.3584	1.3868	1.6994	1.1104	1.6112	1.262	1.5878	1.09883	0.103273			1.3584	1.09883	0.100083	1.6064	1.5864
66	1.3594	1.3864	1.7	1.1088	1.6112	1.2574	1.5884	1.09883	0.103273			1.3594	1.09883	0.100083	1.6178	1.5846
	1.3582	1.3792	1.6996	1.1076	1.613	1.2524	1.5908	1.09883	0.103273			1.3582	1.09883	0.100083	1.6144	1.5818
	1.3586	1.3912	1.701	1.1062	1.611	1.2622	1.5882	1.09883	0.103273			1.3586	1.09883	0.100083	1.6134	1.5886
	1.358	1.3842	1.6978	1.1064	1.612	1.2724	1.5878	1.09883	0.103273			1.358	1.09883	0.100083	1.6228	1.5878
67	1.3588	1.3716	1.698	1.1116	1.6128	1.269	1.5898	1.09883	0.103273			1.3588	1.09883	0.100083	1.6094	1.5832
	1.361	1.3832	1.6998	1.1168	1.6114	1.2674	1.589	1.09883	0.103273			1.361	1.09883	0.100083	1.6054	1.5882
	1.3576	1.3794	1.6964	1.1142	1.6122	1.2704	1.59	1.09883	0.103273			1.3576	1.09883	0.100083	1.6064	1.5832
68	1.3604	1.3764	1.7002	1.1118	1.612	1.2702	1.5898	1.09883	0.103273			1.3604	1.09883	0.100083	1.6256	1.5844
	1.3592	1.3632	1.6958	1.1106	1.6138	1.2656	1.5908	1.09883	0.103273			1.3592	1.09883	0.100083	1.6016	1.581
	1.3582	1.3642	1.6956	1.108	1.6128	1.266	1.5902	1.09883	0.103273			1.3582	1.09883	0.100083	1.6186	1.5884

## Sheet: RLS_aKG
Strain	Genotype	Media	age.at.death
WT-aKG	BY4741	aKG	33
WT-aKG	BY4741	aKG	26
WT-aKG	BY4741	aKG	31
WT-aKG	BY4741	aKG	25
WT-aKG	BY4741	aKG	24
WT-aKG	BY4741	aKG	26
WT-aKG	BY4741	aKG	24
WT-aKG	BY4741	aKG	27
WT-aKG	BY4741	aKG	31
WT-aKG	BY4741	aKG	38
WT-aKG	BY4741	aKG	35
WT-aKG	BY4741	aKG	29
WT-aKG	BY4741	aKG	49
WT-aKG	BY4741	aKG	42
WT-aKG	BY4741	aKG	34
WT-aKG	BY4741	aKG	40
WT-aKG	BY4741	aKG	32
WT-aKG	BY4741	aKG	32
WT-aKG	BY4741	aKG	37
WT-aKG	BY4741	aKG	40
WT-aKG	BY4741	aKG	47
WT-aKG	BY4741	aKG	41
WT-aKG	BY4741	aKG	40
WT-aKG	BY4741	aKG	39
WT-aKG	BY4741	aKG	29
WT-aKG	BY4741	aKG	32
WT-aKG	BY4741	aKG	40
WT-aKG	BY4741	aKG	44
WT-aKG	BY4741	aKG	35
WT-aKG	BY4741	aKG	45
WT	BY4741	YPD	27
WT	BY4741	YPD	16
WT	BY4741	YPD	19
WT	BY4741	YPD	39
WT	BY4741	YPD	22
WT	BY4741	YPD	24
WT	BY4741	YPD	24
WT	BY4741	YPD	22
WT	BY4741	YPD	38
WT	BY4741	YPD	29
WT	BY4741	YPD	28
WT	BY4741	YPD	34
WT	BY4741	YPD	23
WT	BY4741	YPD	35
WT	BY4741	YPD	33
WT	BY4741	YPD	41
WT	BY4741	YPD	26
WT	BY4741	YPD	25
WT	BY4741	YPD	24
WT	BY4741	YPD	26
WT	BY4741	YPD	32
WT	BY4741	YPD	23
WT	BY4741	YPD	24
WT	BY4741	YPD	24
WT	BY4741	YPD	35
WT	BY4741	YPD	31
WT	BY4741	YPD	26
WT	BY4741	YPD	27
WT	BY4741	YPD	29
WT	BY4741	YPD	24
WTYPDaKG	BY4741	YPDaKG	20
WTYPDaKG	BY4741	YPDaKG	30
WTYPDaKG	BY4741	YPDaKG	26
WTYPDaKG	BY4741	YPDaKG	24
WTYPDaKG	BY4741	YPDaKG	19
WTYPDaKG	BY4741	YPDaKG	37
WTYPDaKG	BY4741	YPDaKG	24
WTYPDaKG	BY4741	YPDaKG	22
WTYPDaKG	BY4741	YPDaKG	34
WTYPDaKG	BY4741	YPDaKG	40
WTYPDaKG	BY4741	YPDaKG	26
WTYPDaKG	BY4741	YPDaKG	33
WTYPDaKG	BY4741	YPDaKG	27
WTYPDaKG	BY4741	YPDaKG	23
WTYPDaKG	BY4741	YPDaKG	25
WTYPDaKG	BY4741	YPDaKG	33
WTYPDaKG	BY4741	YPDaKG	30
WTYPDaKG	BY4741	YPDaKG	20
WTYPDaKG	BY4741	YPDaKG	25
WTYPDaKG	BY4741	YPDaKG	35
WTYPDaKG	BY4741	YPDaKG	42
WTYPDaKG	BY4741	YPDaKG	25
WTYPDaKG	BY4741	YPDaKG	23
WTYPDaKG	BY4741	YPDaKG	28
WTYPDaKG	BY4741	YPDaKG	32
WTYPDaKG	BY4741	YPDaKG	38
WTYPDaKG	BY4741	YPDaKG	22
WTYPDaKG	BY4741	YPDaKG	36
WTYPDaKG	BY4741	YPDaKG	28
WTYPDaKG	BY4741	YPDaKG	23

## Sheet: RLS_OA
Genotype	Strain	age.at.death
BY4741	OA	15
BY4741	OA	12
BY4741	OA	15
BY4741	OA	9
BY4741	OA	6
BY4741	OA	12
BY4741	OA	11
BY4741	OA	15
BY4741	OA	10
BY4741	OA	14
BY4741	OA	11
BY4741	OA	9
BY4741	OA	6
BY4741	OA	11
BY4741	OA	8
BY4741	OA	14
BY4741	OA	6
BY4741	OA	3
BY4741	OA	7
BY4741	OA	3
BY4741	OA	4
BY4741	OA	10
BY4741	OA	16
BY4741	OA	13
BY4741	OA	11
BY4741	OA	17
BY4741	OA	12
BY4741	OA	8
BY4741	OA	16
BY4741	OA	16
BY4741	YPD	12
BY4741	YPD	14
BY4741	YPD	25
BY4741	YPD	28
BY4741	YPD	23
BY4741	YPD	35
BY4741	YPD	31
BY4741	YPD	34
BY4741	YPD	35
BY4741	YPD	27
BY4741	YPD	26
BY4741	YPD	18
BY4741	YPD	24
BY4741	YPD	30
BY4741	YPD	35
BY4741	YPD	38
BY4741	YPD	39
BY4741	YPD	35
BY4741	YPD	27
BY4741	YPD	21
BY4741	YPD	25
BY4741	YPD	35
BY4741	YPD	38
BY4741	YPD	31
BY4741	YPD	24
BY4741	YPD	18
BY4741	YPD	23
BY4741	YPD	33
BY4741	YPD	36
BY4741	YPD	31
BY4741	YPD	27
BY4741	YPD	16
BY4741	YPD	19
BY4741	YPD	39
BY4741	YPD	22
BY4741	YPD	24
BY4741	YPD	24
BY4741	YPD	22
BY4741	YPD	38
BY4741	YPD	29
BY4741	YPD	28
BY4741	YPD	34
BY4741	YPD	23
BY4741	YPD	35
BY4741	YPD	33
BY4741	YPD	41
BY4741	YPD	26
BY4741	YPD	25
BY4741	YPD	24
BY4741	YPD	26
BY4741	YPD	32
BY4741	YPD	23
BY4741	YPD	24
BY4741	YPD	24
BY4741	YPD	35
BY4741	YPD	31
BY4741	YPD	26
BY4741	YPD	27
BY4741	YPD	29
BY4741	YPD	24
BY4741	YPD-OA	15
BY4741	YPD-OA	39
BY4741	YPD-OA	23
BY4741	YPD-OA	14
BY4741	YPD-OA	40
BY4741	YPD-OA	32
BY4741	YPD-OA	21
BY4741	YPD-OA	39
BY4741	YPD-OA	40
BY4741	YPD-OA	43
BY4741	YPD-OA	17
BY4741	YPD-OA	24
BY4741	YPD-OA	37
BY4741	YPD-OA	40
BY4741	YPD-OA	26
BY4741	YPD-OA	47
BY4741	YPD-OA	41
BY4741	YPD-OA	48
BY4741	YPD-OA	41
BY4741	YPD-OA	39
BY4741	YPD-OA	24
BY4741	YPD-OA	32
BY4741	YPD-OA	28
BY4741	YPD-OA	25
BY4741	YPD-OA	28
BY4741	YPD-OA	23
BY4741	YPD-OA	24
BY4741	YPD-OA	20
BY4741	YPD-OA	28
BY4741	YPD-OA	16
BY4741	YPD-OA	29
BY4741	YPD-OA	23
BY4741	YPD-OA	38
BY4741	YPD-OA	26
BY4741	YPD-OA	30
BY4741	YPD-OA	30
BY4741	YPD-OA	40
BY4741	YPD-OA	30
BY4741	YPD-OA	37
BY4741	YPD-OA	26
BY4741	YPD-OA	33
BY4741	YPD-OA	37
BY4741	YPD-OA	30
BY4741	YPD-OA	29
BY4741	YPD-OA	26
BY4741	YPD-OA	34
BY4741	YPD-OA	28
BY4741	YPD-OA	43
BY4741	YPD-OA	33
BY4741	YPD-OA	40
BY4741	YPD-OA	42
BY4741	YPD-OA	39
BY4741	YPD-OA	32
BY4741	YPD-OA	36
BY4741	YPD-OA	28
BY4741	YPD-OA	31
BY4741	YPD-OA	36
BY4741	YPD-OA	28
BY4741	YPD-OA	35
BY4741	YPD-OA	50
S288c	OA	17
S288c	OA	18
S288c	OA	10
S288c	OA	14
S288c	OA	21
S288c	OA	19
S288c	OA	18
S288c	OA	14
S288c	OA	20
S288c	OA	13
S288c	OA	12
S288c	OA	28
S288c	OA	17
S288c	OA	24
S288c	OA	29
S288c	OA	19
S288c	OA	15
S288c	OA	12
S288c	OA	22
S288c	OA	23
S288c	OA	14
S288c	OA	17
S288c	OA	24
S288c	OA	16
S288c	OA	24
S288c	OA	25
S288c	OA	13
S288c	OA	23
S288c	OA	18
S288c	OA	11
S288c	YPD	42
S288c	YPD	29
S288c	YPD	43
S288c	YPD	34
S288c	YPD	23
S288c	YPD	24
S288c	YPD	29
S288c	YPD	40
S288c	YPD	19
S288c	YPD	29
S288c	YPD	37
S288c	YPD	13
S288c	YPD	46
S288c	YPD	34
S288c	YPD	28
S288c	YPD	36
S288c	YPD	22
S288c	YPD	17
S288c	YPD	11
S288c	YPD	43
S288c	YPD	23
S288c	YPD	12
S288c	YPD	21
S288c	YPD	19
S288c	YPD	24
S288c	YPD	40
S288c	YPD	31
S288c	YPD	25
S288c	YPD	48
S288c	YPD	37
S288c	YPD-OA	44
S288c	YPD-OA	34
S288c	YPD-OA	21
S288c	YPD-OA	19
S288c	YPD-OA	53
S288c	YPD-OA	38
S288c	YPD-OA	50
S288c	YPD-OA	47
S288c	YPD-OA	54
S288c	YPD-OA	28
S288c	YPD-OA	36
S288c	YPD-OA	41
S288c	YPD-OA	18
S288c	YPD-OA	57
S288c	YPD-OA	20
S288c	YPD-OA	42
S288c	YPD-OA	31
S288c	YPD-OA	35
S288c	YPD-OA	25
S288c	YPD-OA	43
S288c	YPD-OA	41
S288c	YPD-OA	23
S288c	YPD-OA	35
S288c	YPD-OA	50
S288c	YPD-OA	46
S288c	YPD-OA	17
S288c	YPD-OA	28
S288c	YPD-OA	37
S288c	YPD-OA	48
S288c	YPD-OA	26
N-17	OA	44
N-17	OA	42
N-17	OA	32
N-17	OA	27
N-17	OA	42
N-17	OA	34
N-17	OA	40
N-17	OA	34
N-17	OA	37
N-17	OA	30
N-17	OA	42
N-17	OA	20
N-17	OA	22
N-17	OA	17
N-17	OA	42
N-17	OA	25
N-17	OA	25
N-17	OA	39
N-17	OA	36
N-17	OA	25
N-17	OA	34
N-17	OA	23
N-17	OA	23
N-17	OA	29
N-17	OA	19
N-17	OA	22
N-17	OA	28
N-17	OA	15
N-17	OA	18
N-17	OA	19
N-17	YPD	21
N-17	YPD	49
N-17	YPD	36
N-17	YPD	21
N-17	YPD	32
N-17	YPD	41
N-17	YPD	16
N-17	YPD	25
N-17	YPD	15
N-17	YPD	45
N-17	YPD	17
N-17	YPD	7
N-17	YPD	28
N-17	YPD	18
N-17	YPD	7
N-17	YPD	21
N-17	YPD	16
N-17	YPD	39
N-17	YPD	23
N-17	YPD	25
N-17	YPD	40
N-17	YPD	27
N-17	YPD	36
N-17	YPD	41
N-17	YPD	28
N-17	YPD	33
N-17	YPD	16
N-17	YPD	25
N-17	YPD	25
N-17	YPD	24
N-17	YPD-OA	32
N-17	YPD-OA	34
N-17	YPD-OA	31
N-17	YPD-OA	48
N-17	YPD-OA	24
N-17	YPD-OA	40
N-17	YPD-OA	33
N-17	YPD-OA	38
N-17	YPD-OA	31
N-17	YPD-OA	40
N-17	YPD-OA	44
N-17	YPD-OA	23
N-17	YPD-OA	41
N-17	YPD-OA	39
N-17	YPD-OA	27
N-17	YPD-OA	46
N-17	YPD-OA	43
N-17	YPD-OA	41
N-17	YPD-OA	29
N-17	YPD-OA	19
N-17	YPD-OA	42
N-17	YPD-OA	27
N-17	YPD-OA	36
N-17	YPD-OA	41
N-17	YPD-OA	28
N-17	YPD-OA	33
N-17	YPD-OA	16
N-17	YPD-OA	25
N-17	YPD-OA	25
N-17	YPD-OA	24
