# Supplementary material for: Genetic perturbation of mitochondrial function reveals functional role for specific mitonuclear genes, metabolites, and pathways that regulate lifespan
Source: GeroScience. 2023 Apr 22;45(4):2161–78. doi: 10.1007/s11357-023-00796-4 (PMC10651825; doi:10.1007/s11357-023-00796-4)
Supplement: Supplementary file 4 — Supplementary Table 2 (XLSX 189 KB) [file 11357_2023_796_MOESM4_ESM.xlsx]

## Sheet: RespProt_CLS
Negatively Correlated Proteins				Positively Correlated Proteins
Protein	p-value	p.adj		Protein	p-value	p.adj
RHR2 (YIL053W)	2.27821e-33	4.39695e-30		RKI1 (YOR095c)	1.16944e-26	2.25351e-23
GND1 (YHR183w)	1.01647e-28	1.96078e-25		YGR250C (YGR250c)	1.40456e-25	2.70518e-22
ARI1 (YGL157w)	1.3208e-28	2.5465e-25		YEL020C (YEL020c)	1.47205e-25	2.83369e-22
AHP1 (YLR109W)	9.2714e-25	1.78104e-21		ATP10 (YLR393w)	2.15626e-25	4.14864e-22
GPX2 (YBR244w)	2.58164e-22	4.92835e-19		ODC1 (YPL134c)	6.09261e-25	1.17161e-21
CDC19 (YAL038w)	7.16882e-22	1.36494e-18		MIR1 (YJR077c)	6.10876e-25	1.1741e-21
SOL3 (YHR163W)	1.36076e-21	2.58816e-18		HEM1 (YDR232w)	9.41793e-25	1.80824e-21
GPD2 (YOL059w)	3.07601e-21	5.83212e-18		GDH2 (YDL215c)	1.24096e-24	2.3814e-21
TMA10 (YLR327C)	3.19281e-21	6.05037e-18		FUM1 (YPL262w)	1.09301e-23	2.0964e-20
DYS1 (YHR068w)	4.05547e-21	7.67701e-18		QCR2 (YPR191w)	1.14728e-23	2.19933e-20
TDA1 (YMR291w)	4.56276e-21	8.63273e-18		MDH1 (YKL085w)	1.35336e-23	2.59303e-20
YNL108C (YNL108c)	1.17467e-20	2.2213e-17		PUT2 (YHR037w)	4.75585e-23	9.10746e-20
EMI2 (YDR516c)	2.46338e-20	4.65333e-17		YMR31 (YFR049w)	1.23429e-22	2.36244e-19
SSA2 (YLL024C)	5.47433e-20	1.03136e-16		MIC60 (YKR016w)	1.26916e-22	2.4279e-19
ECM29 (YHL030w)	3.13776e-19	5.89271e-16		ATP5 (YDR298c)	1.56006e-22	2.98284e-19
HXT2 (YMR011w)	4.72032e-19	8.84588e-16		NDI1 (YML120c)	1.60007e-22	3.05773e-19
NMA111 (YNL123w)	5.58075e-18	1.04137e-14		LSC2 (YGR244c)	2.04002e-22	3.89643e-19
MET22 (YOL064c)	3.56944e-17	6.61775e-14		PET9 (YBL030c)	3.12699e-22	5.96629e-19
TRR1 (YDR353W)	6.63692e-17	1.22783e-13		SDH1 (YKL148c)	3.26278e-22	6.22212e-19
APA1 (YCL050C)	1.20748e-16	2.2278e-13		IDP2 (YLR174w)	3.68332e-22	7.0204e-19
HXK1 (YFR053c)	1.27381e-16	2.34891e-13		MGM101 (YJR144w)	4.49639e-22	8.56562e-19
YMR178W (YMR178w)	1.57456e-16	2.90191e-13		GUT2 (YIL155c)	9.15623e-22	1.74243e-18
HXT7 (YDR342c)	1.59247e-16	2.93333e-13		CYT1 (YOR065w)	1.75774e-21	3.34147e-18
HOR2 (YER062c)	2.36098e-16	4.34657e-13		COR1 (YBL045c)	2.23735e-21	4.25096e-18
ADE3 (YGR204w)	3.14625e-16	5.77965e-13		LSC1 (YOR142w)	2.25287e-21	4.27819e-18
CCS1 (YMR038c)	3.46441e-16	6.36066e-13		SDH2 (YLL041c)	2.29266e-21	4.35146e-18
SCL1 (YGL011c)	1.05979e-15	1.9373e-12		ICL1 (YER065c)	3.02311e-21	5.73484e-18
ZWF1 (YNL241C)	1.19114e-15	2.17502e-12		FBP1 (YLR377C)	3.93562e-21	7.45406e-18
ENO2 (YHR174W)	1.5543e-15	2.83349e-12		ARO9 (YHR137W)	1.27642e-20	2.41244e-17
PIS1 (YPR113w)	1.77245e-15	3.22941e-12		EHD3 (YDR036c)	2.76482e-20	5.21998e-17
SSE1 (YPL106C)	3.19499e-15	5.81169e-12		OLE1 (YGL055w)	2.77024e-20	5.22744e-17
PGA3 (YML125c)	1.06787e-14	1.93178e-11		RIP1 (YEL024w)	4.00755e-20	7.55823e-17
CYS3 (YAL012W)	1.90765e-14	3.44331e-11		COX6 (YHR051w)	4.56146e-20	8.59835e-17
PFK1 (YGR240c)	2.00762e-14	3.62175e-11		MIC10 (YCL057c-a)	1.14354e-19	2.15329e-16
UBP2 (YOR124c)	1.0219e-13	1.82716e-10		MIC19 (YFR011c)	1.78558e-19	3.36047e-16
TPS3 (YMR261c)	1.31249e-13	2.34147e-10		SDH4 (YDR178w)	2.18533e-19	4.1106e-16
RPT2 (YDL007W)	1.96301e-13	3.49611e-10		LYS9 (YNR050c)	2.65262e-19	4.98692e-16
MIG1 (YGL035c)	3.65813e-13	6.50415e-10		PCK1 (YKR097w)	3.12119e-19	5.86472e-16
POB3 (YML069w)	5.61063e-13	9.96447e-10		GGC1 (YDL198c)	3.33578e-19	6.26125e-16
HCH1 (YNL281w)	6.08186e-13	1.07831e-09		MDH2 (YOL126C)	3.99425e-19	7.4932e-16
HRP1 (YOL123w)	7.84804e-13	1.38989e-09		TES1 (YJR019c)	4.39162e-19	8.23428e-16
MRI1 (YPR118w)	8.3014e-13	1.46935e-09		IDP1 (YDL066w)	5.03923e-19	9.43848e-16
ETT1 (YOR051c)	8.73697e-13	1.5447e-09		PCS60 (YBR222c)	6.15214e-19	1.15168e-15
RPN2 (YIL075C)	8.82346e-13	1.55822e-09		LIP5 (YOR196c)	9.70771e-19	1.81631e-15
GCS1 (YDL226c)	1.16769e-12	2.05864e-09		PTR2 (YKR093w)	1.0117e-18	1.89188e-15
CCT7 (YJL111w)	1.37756e-12	2.42726e-09		PHO84 (YML123c)	1.05555e-18	1.97283e-15
SDO1 (YLR022c)	2.95013e-12	5.18338e-09		AGX1 (YFL030w)	1.15741e-18	2.16205e-15
RPN1 (YHR027C)	3.26175e-12	5.72763e-09		SDH3 (YKL141w)	2.88354e-18	5.38357e-15
GLN1 (YPR035W)	3.82216e-12	6.70406e-09		ATP3 (YBR039w)	6.97897e-18	1.30158e-14
DLD3 (YEL071w)	4.70299e-12	8.23494e-09		MLS1 (YNL117w)	8.55909e-18	1.59541e-14
RAS1 (YOR101w)	4.84821e-12	8.48437e-09		ATP14 (YLR295c)	1.07873e-17	2.00967e-14
AMD1 (YML035c)	5.51499e-12	9.63469e-09		AIM24 (YJR080c)	1.31767e-17	2.4535e-14
FUN12 (YAL035w)	5.86883e-12	1.02411e-08		CYC1 (YJR048W)	1.32915e-17	2.47354e-14
PDR16 (YNL231c)	6.59609e-12	1.1497e-08		ERG5 (YMR015c)	1.95301e-17	3.6326e-14
ASN2 (YGR124W)	8.05639e-12	1.40181e-08		COX4 (YGL187c)	2.02037e-17	3.75587e-14
CYC7 (YEL039c)	1.01873e-11	1.76953e-08		ODC2 (YOR222w)	2.05748e-17	3.82281e-14
INP53 (YOR109w)	1.08958e-11	1.89042e-08		RNR1 (YER070w)	2.38133e-17	4.42213e-14
SCT1 (YBL011w)	1.16733e-11	2.02416e-08		HEM3 (YDL205c)	2.68045e-17	4.97491e-14
RNA1 (YMR235c)	1.24217e-11	2.15144e-08		MEF2 (YJL102w)	2.69364e-17	4.99671e-14
OYE2 (YHR179W)	1.2784e-11	2.21292e-08		CIT1 (YNR001c)	3.9756e-17	7.36678e-14
BNA3 (YJL060w)	1.36638e-11	2.36384e-08		ATP4 (YPL078C)	4.49734e-17	8.32908e-14
SKI2 (YLR398c)	1.55671e-11	2.68844e-08		RPM2 (YML091c)	5.42199e-17	1.00361e-13
HIS1 (YER055c)	2.08441e-11	3.59562e-08		RCF2 (YNR018w)	9.57015e-17	1.76952e-13
HAM1 (YJR069c)	2.11115e-11	3.63963e-08		ATP16 (YDL004w)	1.01195e-16	1.87008e-13
ADH6 (YMR318c)	2.40434e-11	4.14268e-08		COX5A (YNL052w)	1.05433e-16	1.94735e-13
PGA2 (YNL149C)	2.41785e-11	4.16354e-08		MRPL19 (YNL185c)	1.19103e-16	2.19863e-13
NUP60 (YAR002w)	2.64982e-11	4.55769e-08		COX12 (YLR038C)	2.48065e-16	4.5644e-13
GPM1 (YKL152C)	2.84598e-11	4.89224e-08		YHB1 (YGR234w)	2.59785e-16	4.77744e-13
PFK2 (YMR205C)	3.56942e-11	6.1287e-08		KGD2 (YDR148c)	2.98893e-16	5.49365e-13
RIX7 (YLL034c)	3.58926e-11	6.15918e-08		MSS51 (YLR203C)	3.76828e-16	6.91479e-13
SEC18 (YBR080c)	4.1195e-11	7.06082e-08		LCB4 (YOR171c)	3.92076e-16	7.19067e-13
RPN7 (YPR108W)	5.67526e-11	9.71038e-08		COX13 (YGL191w)	4.3704e-16	8.01094e-13
ADE4 (YMR300c)	5.74212e-11	9.81902e-08		AAC1 (YMR056c)	4.67894e-16	8.57182e-13
KRS1 (YDR037W)	5.75716e-11	9.83898e-08		ATP20 (YPR020w)	6.1789e-16	1.13136e-12
TPI1 (YDR050C)	8.15645e-11	1.38986e-07		ESBP6 (YNL125c)	6.3914e-16	1.16963e-12
CDC48 (YDL126c)	9.22203e-11	1.56959e-07		YPR010C-A (YPR010C-A)	7.00977e-16	1.28209e-12
APL6 (YGR261c)	1.12717e-10	1.91168e-07		PEX11 (YOL147C)	1.06262e-15	1.9414e-12
SPG4 (YMR107w)	1.31878e-10	2.23138e-07		MRPS8 (YMR158w)	1.26367e-15	2.30619e-12
NAT1 (YDL040C)	1.3624e-10	2.30382e-07		DLD2 (YDL178w)	1.37526e-15	2.50848e-12
SER2 (YGR208w)	1.39171e-10	2.35199e-07		ATP19 (YOL077w-a)	2.67568e-15	4.87242e-12
ERO1 (YML130c)	1.40302e-10	2.3697e-07		ATP15 (YPL271W)	3.13215e-15	5.70051e-12
VTC3 (YPL019c)	1.40865e-10	2.37781e-07		COX9 (YDL067C)	3.48658e-15	6.3386e-12
MAP1 (YLR244c)	1.40925e-10	2.37781e-07		ATP1 (YBL099W)	4.24452e-15	7.71229e-12
KES1 (YPL145c)	1.42805e-10	2.40769e-07		MIC27 (YNL100w)	4.40849e-15	8.00582e-12
HSC82 (YMR186W)	1.50487e-10	2.53571e-07		ICL2 (YPR006c)	4.92168e-15	8.93286e-12
GCY1 (YOR120w)	1.70547e-10	2.8652e-07		GUT1 (YHL032c)	4.93089e-15	8.94463e-12
YNL010W (YNL010w)	1.7526e-10	2.94262e-07		ATP17 (YDR377w)	6.31457e-15	1.14483e-11
RPT1 (YKL145w)	1.95074e-10	3.27334e-07		LYS21 (YDL131w)	7.16717e-15	1.29869e-11
UTR2 (YEL040w)	2.21371e-10	3.71017e-07		NDE1 (YMR145c)	8.54655e-15	1.54778e-11
MYO2 (YOR326w)	2.58636e-10	4.32698e-07		QCR8 (YJL166w)	9.86714e-15	1.78595e-11
GSH2 (YOL049w)	2.86832e-10	4.79583e-07		ELP3 (YPL086c)	1.29819e-14	2.34713e-11
UGP1 (YKL035w)	2.8764e-10	4.80647e-07		MIC26 (YGR235c)	1.87467e-14	3.38753e-11
VIP1 (YLR410w)	2.88665e-10	4.82071e-07		TIM11 (YDR322C-A)	1.90327e-14	3.4373e-11
YLR179C (YLR179c)	3.17132e-10	5.28342e-07		FKS1 (YLR342w)	2.09693e-14	3.78077e-11
AIM17 (YHL021c)	3.52998e-10	5.87389e-07		ARO1 (YDR127w)	2.29478e-14	4.1352e-11
SNU13 (YEL026w)	3.58802e-10	5.96687e-07		INH1 (YDL181w)	2.3913e-14	4.30673e-11
PYK2 (YOR347c)	5.79037e-10	9.58885e-07		MNN1 (YER001w)	2.48246e-14	4.46843e-11
ISN1 (YOR155c)	7.01965e-10	1.15965e-06		SDS23 (YGL056c)	2.50824e-14	4.51232e-11
PDR17 (YNL264c)	7.11523e-10	1.17472e-06		PET100 (YDR079w)	3.29869e-14	5.93104e-11
SER33 (YIL074c)	7.88083e-10	1.29955e-06		QCR7 (YDR529c)	3.93775e-14	7.07614e-11
YMR074C (YMR074c)	8.54128e-10	1.40675e-06		ATP7 (YKL016C)	4.57449e-14	8.21579e-11
BAT2 (YJR148w)	9.2463e-10	1.52102e-06		MRPL36 (YBR122c)	4.61965e-14	8.29227e-11
YLR225C (YLR225c)	1.02636e-09	1.68631e-06		QCR10 (YHR001W-A)	5.06119e-14	9.07977e-11
DIG1 (YPL049c)	1.13356e-09	1.86131e-06		AEP2 (YMR282c)	5.19946e-14	9.32264e-11
RPN5 (YDL147W)	1.23739e-09	2.03056e-06		GSC2 (YGR032w)	5.53426e-14	9.91739e-11
SHP1 (YBL058w)	1.23947e-09	2.03274e-06		DLD1 (YDL174c)	6.17597e-14	1.10612e-10
NPL4 (YBR170c)	1.58639e-09	2.59533e-06		MRH4 (YGL064c)	7.74845e-14	1.38697e-10
PGK1 (YCR012W)	1.67564e-09	2.73967e-06		ZEO1 (YOL109W)	8.51164e-14	1.52273e-10
ILS1 (YBL076c)	1.74394e-09	2.84959e-06		PYC1 (YGL062w)	1.03523e-13	1.84996e-10
GSH1 (YJL101c)	1.78192e-09	2.90632e-06		NCE103 (YNL036w)	1.17964e-13	2.10684e-10
XRN1 (YGL173c)	1.81769e-09	2.96283e-06		MHR1 (YDR296w)	1.22077e-13	2.17907e-10
CAB4 (YGR277c)	1.83377e-09	2.98722e-06		COX2 (Q0250)	1.59671e-13	2.84693e-10
UTR4 (YEL038W)	1.93571e-09	3.15134e-06		YOR283W (YOR283w)	1.63402e-13	2.91182e-10
HSM3 (YBR272c)	1.98229e-09	3.22518e-06		TDA3 (YHR009c)	2.55351e-13	4.54525e-10
YDJ1 (YNL064c)	2.23265e-09	3.62582e-06		MEU1 (YLR017w)	3.48442e-13	6.19878e-10
APL5 (YPL195w)	2.73584e-09	4.44027e-06		CPR3 (YML078w)	4.28381e-13	7.61233e-10
VMA4 (YOR332W)	2.90238e-09	4.70767e-06		POS5 (YPL188w)	5.64632e-13	1.00222e-09
PGI1 (YBR196C)	2.98221e-09	4.83417e-06		MRPL4 (YLR439w)	5.67332e-13	1.00645e-09
ADP1 (YCR011c)	3.31694e-09	5.37012e-06		MRPL7 (YDR237w)	7.60598e-13	1.34778e-09
HIS4 (YCL030c)	3.35502e-09	5.42842e-06		LYS4 (YDR234w)	8.56116e-13	1.51447e-09
ALD3 (YMR169c)	3.40387e-09	5.50405e-06		ADH3 (YMR083w)	8.73829e-13	1.5447e-09
GET3 (YDL100c)	3.44363e-09	5.56491e-06		CMC1 (YKL137W)	1.13658e-12	2.00606e-09
PPX1 (YHR201c)	4.75229e-09	7.65593e-06		PET112 (YBL080c)	1.14949e-12	2.02771e-09
BLM10 (YFL007w)	5.23514e-09	8.42857e-06		MAS1 (YLR163c)	1.48576e-12	2.61642e-09
TMA17 (YDL110c)	5.29905e-09	8.52617e-06		NOG2 (YNR053c)	1.67764e-12	2.95264e-09
PRE5 (YMR314w)	5.39702e-09	8.67842e-06		MRPL35 (YDR322w)	2.09518e-12	3.68543e-09
NPL3 (YDR432w)	5.47869e-09	8.80425e-06		HEM2 (YGL040c)	2.30764e-12	4.05683e-09
FAT1 (YBR041w)	5.58567e-09	8.97059e-06		YMR295C (YMR295c)	3.37339e-12	5.9203e-09
HMG2 (YLR450w)	5.9034e-09	9.47496e-06		ILV2 (YMR108w)	3.87925e-12	6.80032e-09
AIP1 (YMR092c)	6.87849e-09	1.10193e-05		PHO13 (YDL236w)	4.52249e-12	7.9234e-09
HOM6 (YJR139c)	7.30236e-09	1.16911e-05		PYC2 (YBR218c)	5.39231e-12	9.43115e-09
SPT6 (YGR116w)	7.55277e-09	1.20771e-05		GEP7 (YGL057c)	5.48211e-12	9.58274e-09
RPT3 (YDR394W)	8.80602e-09	1.4072e-05		AIM32 (YML050w)	5.72087e-12	9.98864e-09
SRP1 (YNL189w)	9.04865e-09	1.44507e-05		MRP4 (YHL004w)	6.20389e-12	1.08196e-08
ARO2 (YGL148w)	9.23542e-09	1.47397e-05		MRPL13 (YKR006c)	7.13943e-12	1.24369e-08
TAL1 (YLR354C)	1.06055e-08	1.68946e-05		GLY1 (YEL046C)	7.28161e-12	1.26773e-08
USO1 (YDL058w)	1.06239e-08	1.69133e-05		MRPL50 (YNR022c)	9.36778e-12	1.62906e-08
TDH3 (YGR192C)	1.10012e-08	1.75029e-05		MSW1 (YDR268w)	1.012e-11	1.75886e-08
CMK2 (YOL016c)	1.4251e-08	2.26449e-05		ARO10 (YDR380w)	1.02798e-11	1.78458e-08
VTC4 (YJL012c)	1.44989e-08	2.30243e-05		FET3 (YMR058w)	1.18028e-11	2.04542e-08
YBR096W (YBR096w)	1.47696e-08	2.34393e-05		COX20 (YDR231c)	1.46221e-11	2.52816e-08
ARC35 (YNR035c)	1.50857e-08	2.39259e-05		ERG3 (YLR056w)	1.51491e-11	2.61776e-08
BDH2 (YAL061w)	1.66277e-08	2.63383e-05		ATP2 (YJR121w)	1.68792e-11	2.91335e-08
NTE1 (YML059c)	1.88706e-08	2.98344e-05		MRPL16 (YBL038w)	2.52411e-11	4.34399e-08
PRE6 (YOL038w)	1.97441e-08	3.11759e-05		MRPL27 (YBR282w)	3.23107e-11	5.55097e-08
SUI1 (YNL244c)	1.98887e-08	3.13844e-05		LYS12 (YIL094c)	3.7678e-11	6.46178e-08
COY1 (YKL179c)	2.05416e-08	3.23735e-05		SMY2 (YBR172c)	5.17082e-11	8.85761e-08
YKL151C (YKL151c)	2.27245e-08	3.57684e-05		FAS2 (YPL231w)	5.52794e-11	9.46384e-08
YRB1 (YDR002w)	2.34307e-08	3.68566e-05		KRE6 (YPR159w)	6.05655e-11	1.03446e-07
SEC21 (YNL287w)	2.5909e-08	4.07289e-05		ALY2 (YJL084c)	6.59278e-11	1.12539e-07
REG1 (YDR028c)	2.63901e-08	4.14588e-05		CTR1 (YPR124w)	7.07174e-11	1.20644e-07
HOG1 (YLR113w)	2.7854e-08	4.37308e-05		MRPL8 (YJL063C)	8.10458e-11	1.38183e-07
POM152 (YMR129w)	2.93675e-08	4.60482e-05		FUS3 (YBL016w)	8.81151e-11	1.5006e-07
PRE8 (YML092c)	3.32034e-08	5.19301e-05		YML6 (YML025c)	9.37426e-11	1.59456e-07
SHE3 (YBR130c)	3.3243e-08	5.19301e-05		RSM22 (YKL155c)	9.8889e-11	1.68111e-07
VMA5 (YKL080W)	3.35701e-08	5.24029e-05		MRPL17 (YNL252c)	1.04904e-10	1.78232e-07
YCF1 (YDR135c)	3.3658e-08	5.25065e-05		CMC2 (YBL059c-a)	1.0895e-10	1.84997e-07
IMH1 (YLR309c)	3.60807e-08	5.61777e-05		FAS1 (YKL182w)	1.10769e-10	1.87976e-07
SEC63 (YOR254c)	3.63643e-08	5.65828e-05		MRP21 (YBL090w)	1.17193e-10	1.98643e-07
CCT4 (YDL143w)	3.79643e-08	5.89965e-05		MRPL38 (YKL170w)	1.18013e-10	1.99915e-07
ERG9 (YHR190w)	3.8415e-08	5.96585e-05		GAL3 (YDR009w)	1.26401e-10	2.13997e-07
PRE9 (YGR135w)	4.04671e-08	6.27645e-05		MIC12 (YBR262c)	1.53785e-10	2.58974e-07
BFR1 (YOR198c)	4.13377e-08	6.40735e-05		OM45 (YIL136w)	1.64665e-10	2.77131e-07
TAF5 (YBR198c)	4.54479e-08	7.03079e-05		YHM2 (YMR241w)	1.66604e-10	2.80229e-07
YGL082W (YGL082w)	4.57967e-08	7.08017e-05		KGD1 (YIL125w)	1.68548e-10	2.83328e-07
PDC1 (YLR044C)	4.7208e-08	7.28892e-05		MRPL3 (YMR024w)	2.0715e-10	3.4739e-07
PHO88 (YBR106w)	4.81466e-08	7.42902e-05		TYW1 (YPL207w)	2.39799e-10	4.01663e-07
PSP2 (YML017w)	5.03016e-08	7.75147e-05		LYS20 (YDL182w)	2.44231e-10	4.08842e-07
ARE2 (YNR019w)	5.93243e-08	9.11814e-05		MRPL22 (YNL177c)	2.89071e-10	4.82459e-07
MET14 (YKL001c)	6.56372e-08	0.000100622		YDR379C-A (YDR379c-a)	2.91667e-10	4.86501e-07
CDC53 (YDL132w)	6.74164e-08	0.000103215		MZM1 (YDR493w)	3.063e-10	5.10603e-07
SEC7 (YDR170c)	7.05864e-08	0.000107997		GRX4 (YER174c)	3.29319e-10	5.48316e-07
NEW1 (YPL226w)	7.11967e-08	0.00010886		MRPL44 (YMR225c)	4.61362e-10	7.66784e-07
VAC8 (YEL013W)	7.59783e-08	0.000116095		RSM25 (YIL093c)	4.75495e-10	7.89796e-07
TPA1 (YER049w)	8.37124e-08	0.000127745		RSM7 (YJR113c)	4.97188e-10	8.25333e-07
TPS1 (YBR126c)	8.53682e-08	0.000130187		MES1 (YGR264C)	5.4813e-10	9.09347e-07
YBL036C (YBL036c)	8.76679e-08	0.000133606		FMP25 (YLR077w)	5.5681e-10	9.23191e-07
ARC15 (YIL062c)	9.13494e-08	0.000139034		MRPS18 (YNL306w)	5.6569e-10	9.37348e-07
YHR112C (YHR112c)	9.38426e-08	0.000142735		MDL1 (YLR188w)	6.05515e-10	1.00213e-06
SAM2 (YDR502C)	1.023e-07	0.000155291		RSM28 (YDR494w)	6.33513e-10	1.04783e-06
ERG27 (YLR100w)	1.14108e-07	0.000172874		MRPL6 (YHR147c)	6.76649e-10	1.1185e-06
SEC2 (YNL272c)	1.23732e-07	0.000187331		ILV1 (YER086w)	7.43305e-10	1.22645e-06
SLC1 (YDL052c)	1.32836e-07	0.000200847		MRPS16 (YPL013c)	7.90654e-10	1.303e-06
CKA2 (YOR061W)	1.39365e-07	0.000210581		NFS1 (YCL017c)	8.91485e-10	1.46738e-06
YDL124W (YDL124w)	1.56971e-07	0.000237026		RNR2 (YJL026w)	9.89288e-10	1.62639e-06
CDC14 (YFR028c)	1.66283e-07	0.000250921		MRPL33 (YMR286W)	1.29127e-09	2.11638e-06
YOL098C (YOL098c)	1.72824e-07	0.000260619		VAR1 (Q0140)	1.34622e-09	2.20511e-06
PDI1 (YCL043c)	1.73019e-07	0.000260739		ERV1 (YGR029w)	1.36712e-09	2.23798e-06
DBP5 (YOR046c)	1.76118e-07	0.000265234		YOR020W-A (YOR020w-a)	1.75542e-09	2.8654e-06
VPH1 (YOR270C)	1.88488e-07	0.000283297		IMG2 (YCR071c)	1.75469e-09	2.8654e-06
KTI12 (YKL110c)	2.16712e-07	0.000324634		COT1 (YOR316c)	2.00561e-09	3.26113e-06
YPK1 (YKL126w)	2.22769e-07	0.000333485		PBI2 (YNL015W)	2.19992e-09	3.57486e-06
UFD1 (YGR048w)	2.25029e-07	0.000336643		MRPS5 (YBR251w)	3.14705e-09	5.09822e-06
GSY1 (YFR015C)	2.49164e-07	0.000371005		THI20 (YOL055c)	3.58292e-09	5.78642e-06
PGM1 (YKL127w)	2.53271e-07	0.000376614		MRP51 (YPL118w)	3.90369e-09	6.30055e-06
NMA1 (YLR328w)	2.56808e-07	0.000381359		MRPL25 (YGR076C)	4.16442e-09	6.7172e-06
RPT5 (YOR117W)	2.57312e-07	0.000381851		MRPS28 (YDR337w)	4.2892e-09	6.91419e-06
BRE5 (YNR051c)	2.64586e-07	0.000392381		ILV6 (YCL009c)	5.98069e-09	9.59302e-06
PRE2 (YPR103w)	2.73579e-07	0.00040517		GIN4 (YDR507c)	6.00288e-09	9.62261e-06
ASK10 (YGR097w)	2.80536e-07	0.000414912		RSM24 (YDR175c)	7.54816e-09	1.20771e-05
PEP5 (YMR231w)	2.8638e-07	0.000422984		RSM23 (YGL129c)	9.3787e-09	1.4959e-05
SPG1 (YGR236C)	2.8945e-07	0.000427227		IMO32 (YGR031w)	9.9319e-09	1.58315e-05
CCT8 (YJL008c)	3.06488e-07	0.000451763		FMP21 (YBR269c)	1.16215e-08	1.84782e-05
ERV46 (YAL042w)	3.10137e-07	0.000456831		MRPS9 (YBR146w)	1.54977e-08	2.45639e-05
PMU1 (YKL128c)	3.30974e-07	0.000486863		MSF1 (YPR047w)	1.68755e-08	2.6714e-05
CRP1 (YHR146w)	3.40058e-07	0.000499545		OCT1 (YKL134C)	1.86834e-08	2.95572e-05
PRP43 (YGL120c)	3.56549e-07	0.000523413		MTF2 (YDL044c)	1.92977e-08	3.04904e-05
SER1 (YOR184w)	4.0409e-07	0.000592396		LEU9 (YOR108w)	2.00172e-08	3.15671e-05
ZUO1 (YGR285c)	4.13115e-07	0.000605213		ABF2 (YMR072w)	2.18413e-08	3.44e-05
TPS2 (YDR074w)	4.13705e-07	0.000605664		MBR1 (YKL093w)	2.83312e-08	4.44516e-05
TGL1 (YKL140w)	4.30284e-07	0.000629506		MRPL51 (YPR100w)	3.1899e-08	4.99858e-05
SEC26 (YDR238c)	4.4738e-07	0.000653623		MRPS17 (YMR188c)	3.21143e-08	5.0291e-05
ERG2 (YMR202w)	4.60061e-07	0.00067169		MDL2 (YPL270w)	3.24696e-08	5.08149e-05
PSK1 (YAL017w)	5.26043e-07	0.000766971		RCF1 (YML030w)	3.3207e-08	5.19301e-05
DSK2 (YMR276W)	5.29243e-07	0.000771107		NOP4 (YPL043w)	3.46647e-08	5.40423e-05
OST3 (YOR085w)	5.3059e-07	0.000772538		PSD1 (YNL169c)	3.53231e-08	5.50334e-05
RET2 (YFR051C)	5.55592e-07	0.000808386		AFG1 (YEL052w)	3.67756e-08	5.71861e-05
DST1 (YGL043w)	6.14507e-07	0.000892264		ATM1 (YMR301c)	3.93068e-08	6.10041e-05
GSP1 (YLR293c)	6.19536e-07	0.000898946		CDC21 (YOR074c)	4.27129e-08	6.61623e-05
YMR196W (YMR196w)	7.25923e-07	0.00105114		MRP20 (YDR405w)	4.39039e-08	6.79632e-05
CRN1 (YLR429w)	7.82737e-07	0.00113262		IDS2 (YJL146w)	4.59854e-08	7.10475e-05
MAP2 (YBL091c)	8.19598e-07	0.00118514		YAT1 (YAR035w)	4.92928e-08	7.60096e-05
TIF4632 (YGL049c)	8.21391e-07	0.00118691		MRPL40 (YPL173w)	5.23974e-08	8.0692e-05
GEA2 (YEL022w)	9.11182e-07	0.00131575		MHP1 (YJL042w)	5.27759e-08	8.12221e-05
SGT2 (YOR007c)	1.00616e-06	0.00145189		PKH2 (YOL100w)	5.45487e-08	8.38959e-05
SCJ1 (YMR214w)	1.03251e-06	0.00148785		UBC8 (YEL012w)	6.10239e-08	9.37327e-05
MXR1 (YER042w)	1.03628e-06	0.00149224		TSC10 (YBR265w)	6.38737e-08	9.80461e-05
DBP2 (YNL112w)	1.12148e-06	0.00161381		YGR067C (YGR067c)	6.48182e-08	9.94311e-05
SEC31 (YDL195w)	1.13917e-06	0.00163698		PUF2 (YPR042c)	6.63966e-08	0.00010172
GRE2 (YOL151w)	1.33198e-06	0.00190873		MRP49 (YKL167c)	7.66958e-08	0.000117114
OSH6 (YKR003w)	1.37862e-06	0.00197418		NUC1 (YJL208c)	8.97047e-08	0.00013662
ARP3 (YJR065c)	1.44472e-06	0.00206594		FMC1 (YIL098c)	9.71152e-08	0.000147615
DCP2 (YNL118c)	1.46882e-06	0.00209601		RSN1 (YMR266w)	9.86663e-08	0.000149874
DUT1 (YBR252w)	1.5586e-06	0.00222257		PET123 (YOR158w)	1.12571e-07	0.00017077
CPR6 (YLR216c)	1.56389e-06	0.00222855		YAL044W-A (YAL044w-a)	1.13357e-07	0.00017185
NET1 (YJL076w)	1.61092e-06	0.00229395		MRPL15 (YLR312w-a)	1.29578e-07	0.000196052
TRP4 (YDR354w)	1.67775e-06	0.00238744		MRPL24 (YMR193w)	1.78474e-07	0.000268603
CYM1 (YDR430c)	1.79493e-06	0.00255239		NAM9 (YNL137c)	1.86671e-07	0.000280753
PRE4 (YFR050c)	1.8193e-06	0.00258523		ACO2 (YJL200c)	1.89234e-07	0.00028423
STE24 (YJR117w)	1.89342e-06	0.00268866		TIM21 (YGR033c)	1.94397e-07	0.00029179
YDR333C (YDR333c)	1.9325e-06	0.00274221		EHT1 (YBR177c)	1.98093e-07	0.00029714
GRE3 (YHR104w)	1.95233e-06	0.00276841		SOD2 (YHR008c)	2.11968e-07	0.000317741
CNS1 (YBR155w)	2.02364e-06	0.0028675		CYB2 (YML054c)	2.29967e-07	0.000343801
TRP5 (YGL026c)	2.07653e-06	0.00293829		WRS1 (YOL097c)	2.35629e-07	0.000351794
VMA1 (YDL185W)	2.22341e-06	0.00314167		MRPL49 (YJL096w)	2.35471e-07	0.000351794
GET2 (YER083c)	2.25591e-06	0.00318535		YLR290C (YLR290c)	2.42722e-07	0.000362141
TUB3 (YML124c)	2.37573e-06	0.00334977		GAS1 (YMR307w)	2.43823e-07	0.00036354
PRO3 (YER023w)	2.43349e-06	0.00342635		ARO3 (YDR035w)	2.44331e-07	0.000364054
STI1 (YOR027w)	2.47206e-06	0.00347819		SEE1 (YIL064w)	2.5182e-07	0.000374709
RVS161 (YCR009c)	2.5818e-06	0.00363001		ALD4 (YOR374w)	2.5522e-07	0.000379257
MEX67 (YPL169c)	2.73299e-06	0.00383712		SCW4 (YGR279c)	2.68279e-07	0.000397589
FRD1 (YEL047c)	2.73968e-06	0.00384376		ADK1 (YDR226w)	2.73882e-07	0.000405346
MYO5 (YMR109w)	2.83005e-06	0.00396773		YTA12 (YMR089c)	2.8617e-07	0.000422959
TUP1 (YCR084c)	2.88814e-06	0.0040434		MRPS35 (YGR165w)	2.97046e-07	0.000438143
CYC8 (YBR112C)	3.09564e-06	0.00432771		CTA1 (YDR256c)	3.30345e-07	0.000486268
RPN3 (YER021W)	3.19303e-06	0.00446066		YIL077C (YIL077c)	3.33203e-07	0.000489808
RPT4 (YOR259C)	3.33332e-06	0.00465331		SLX9 (YGR081c)	3.6138e-07	0.000530144
END3 (YNL084c)	3.44678e-06	0.00480825		ARH1 (YDR376w)	4.37219e-07	0.000639214
OST1 (YJL002c)	3.47324e-06	0.00484169		CAT8 (YMR280c)	4.87103e-07	0.000710683
SFT2 (YBL102w)	3.82555e-06	0.00532517		IMG1 (YCR046c)	5.58992e-07	0.000812774
DIC1 (YLR348c)	4.14849e-06	0.0057664		PNO1 (YOR145c)	5.72421e-07	0.000831727
RSC9 (YML127w)	4.2264e-06	0.00587047		AIM10 (YER087w)	6.55564e-07	0.000950567
RPN13 (YLR421c)	4.28714e-06	0.00595055		FMP40 (YPL222w)	6.7798e-07	0.000982394
BET4 (YJL031c)	4.35646e-06	0.00604241		EMI5 (YOL071w)	1.02636e-06	0.00148
ARO7 (YPR060c)	4.48309e-06	0.00621356		GRX5 (YPL059w)	1.12269e-06	0.00161443
URA7 (YBL039c)	4.56257e-06	0.00631003		AIM9 (YER080w)	1.25875e-06	0.00180756
SPT16 (YGL207w)	5.22333e-06	0.00719774		MRPL11 (YDL202w)	1.26968e-06	0.00182199
VPS13 (YLL040c)	5.25451e-06	0.00723546		NAM2 (YLR382c)	1.32905e-06	0.00190586
ARL1 (YBR164C)	5.39982e-06	0.00743015		AIM39 (YOL053w)	1.39618e-06	0.00199794
SSZ1 (YHR064c)	5.47737e-06	0.00753139		CIS3 (YJL158c)	1.46106e-06	0.00208786
MRT4 (YKL009w)	5.53915e-06	0.00761079		CCP1 (YKR066c)	1.46397e-06	0.00209056
SUC2 (YIL162W)	5.54551e-06	0.00761399		CHO2 (YGR157w)	2.02412e-06	0.0028675
RPT6 (YGL048C)	5.82242e-06	0.00798837		AIM41 (YOR215c)	2.18439e-06	0.00308872
ERV41 (YML067c)	5.89289e-06	0.00807915		REX2 (YLR059c)	2.27771e-06	0.00321385
BEM3 (YPL115c)	6.33699e-06	0.00868167		NDE2 (YDL085w)	2.40515e-06	0.00338886
BDH1 (YAL060w)	6.65359e-06	0.00910211		FSH1 (YHR049w)	2.64827e-06	0.00372083
SCP160 (YJL080c)	6.80266e-06	0.00929243		KRI1 (YNL308c)	2.88023e-06	0.0040352
ABZ1 (YNR033w)	6.83515e-06	0.00932997		ESF1 (YDR365c)	3.04309e-06	0.00425729
RPS9B (YBR189W)	7.46295e-06	0.0101645		MRH1 (YDR033w)	3.68571e-06	0.00513419
UFD2 (YDL190c)	7.85544e-06	0.0106913		KRE2 (YDR483w)	4.07786e-06	0.00567231
RPN8 (YOR261C)	8.92976e-06	0.0121266		MAM33 (YIL070c)	4.53105e-06	0.00627111
TRM44 (YPL030w)	9.01941e-06	0.0122393		MRPL23 (YOR150w)	4.52788e-06	0.00627111
TOM71 (YHR117w)	9.0519e-06	0.0122744		STB3 (YDR169c)	4.59029e-06	0.00634377
SGT1 (YOR057w)	9.11281e-06	0.0123479		ACS2 (YLR153c)	4.77354e-06	0.00659225
TRX2 (YGR209C)	9.13322e-06	0.0123664		COQ5 (YML110c)	4.89808e-06	0.00675935
TSA2 (YDR453C)	9.9989e-06	0.0135285		GDA1 (YEL042w)	5.18964e-06	0.00715651
DOA1 (YKL213c)	1.00387e-05	0.0135723		EXG1 (YLR300w)	6.40919e-06	0.00877418
PAN1 (YIR006c)	1.02824e-05	0.0138812		IRC24 (YIR036c)	6.67792e-06	0.00912871
YPR091C (YPR091c)	1.04633e-05	0.0141046		MGR3 (YMR115w)	7.05614e-06	0.00962458
ASP1 (YDR321w)	1.06983e-05	0.0144106		ACO1 (YLR304c)	7.40581e-06	0.0100941
TYS1 (YGR185C)	1.08313e-05	0.0145789		MAL12;MAL32 (YGR292W;YBR299w)	8.17963e-06	0.0111243
ADH1 (YOL086C)	1.10755e-05	0.0148965		MIA40 (YKL195w)	8.39505e-06	0.0114089
PUS1 (YPL212c)	1.15293e-05	0.0154954		MKT1 (YNL085w)	1.01837e-05	0.0137582
GDB1 (YPR184w)	1.1683e-05	0.0156903		HXT6 (YDR343c)	1.03581e-05	0.0139731
SNX3 (YOR357c)	1.20842e-05	0.016217		TIM10 (YHR005c-a)	1.36937e-05	0.0182537
MAK5 (YBR142w)	1.23829e-05	0.0166054		MRPL1 (YDR116c)	1.36961e-05	0.0182537
YBR137W (YBR137W)	1.25168e-05	0.0167725		IDI1 (YPL117C)	1.49356e-05	0.019842
UTP18 (YJL069c)	1.27452e-05	0.0170658		MRPL28 (YDR462w)	1.50384e-05	0.019956
SLM1 (YIL105c)	1.29012e-05	0.0172618		OPI3 (YJR073c)	1.6128e-05	0.0213858
THO2 (YNL139c)	1.33313e-05	0.017824		YME1 (YPR024w)	1.67883e-05	0.0222445
CAR2 (YLR438w)	1.33593e-05	0.017848		SPS19 (YNL202W)	1.81188e-05	0.0239531
MDM20 (YOL076w)	1.338e-05	0.0178624		HSP31 (YDR533c)	2.13806e-05	0.0280942
YGR054W (YGR054w)	1.34901e-05	0.0179958		ALR1 (YOL130w)	2.54933e-05	0.0333707
RSC6 (YCR052w)	1.39338e-05	0.0185458		CCT2 (YIL142w)	2.55421e-05	0.033409
ISW1 (YBR245c)	1.48855e-05	0.0197978		PNT1 (YOR266w)	2.6278e-05	0.0343453
SLY1 (YDR189w)	1.493e-05	0.019842		GCV1 (YDR019c)	2.78278e-05	0.0362874
DAK1 (YML070w)	1.73966e-05	0.0230331		LSM12 (YHR121w)	2.81126e-05	0.0366307
IOC2 (YLR095c)	1.76323e-05	0.0233275		CIR2 (YOR356w)	2.86349e-05	0.037254
SEC13 (YLR208w)	1.81272e-05	0.0239531		TAE2 (YPL009c)	2.99756e-05	0.0389682
SEC24 (YIL109c)	1.82745e-05	0.0241223		MRP1 (YDR347w)	3.00848e-05	0.0390802
YAK1 (YJL141c)	1.84471e-05	0.0243318		PHO5 (YBR093c)	3.0546e-05	0.0396487
RGI2 (YIL057c)	1.9014e-05	0.0250546		GCV3 (YAL044c)	3.08434e-05	0.0399731
PFK26 (YIL107c)	1.90096e-05	0.0250546		SIN3 (YOL004w)	3.15133e-05	0.0407782
GSY2 (YLR258W)	1.95808e-05	0.0257684		CCT5 (YJR064w)	3.22352e-05	0.0416479
PMR1 (YGL167c)	2.10686e-05	0.0277052		CAR1 (YPL111w)	3.34831e-05	0.0431597
NCL1 (YBL024w)	2.16317e-05	0.0284025		SAM1 (YLR180w)	3.46396e-05	0.0445812
TFG2 (YGR005c)	2.28946e-05	0.0300377		ACC1 (YNR016c)	3.68887e-05	0.047402
BEM2 (YER155c)	2.31402e-05	0.0303368		CCC1 (YLR220w)	3.71997e-05	0.0477644
UBC13 (YDR092w)	2.43591e-05	0.0319104		YDL144C (YDL144c)	4.94611e-05	0.0631618
CHS5 (YLR330w)	2.65617e-05	0.0346896		SVF1 (YDR346c)	5.22768e-05	0.0665484
PDR5 (YOR153w)	2.71553e-05	0.0354376		GLN4 (YOR168w)	5.41183e-05	0.0687843
NNT1 (YLR285w)	2.85688e-05	0.0371966		MSY1 (YPL097w)	6.01046e-05	0.0761525
RPS1B (YML063W)	3.07998e-05	0.0399474		RPO41 (YFL036W)	6.41975e-05	0.0811457
VPS29 (YHR012w)	3.142e-05	0.0406889		DPM1 (YPR183W)	7.3602e-05	0.0925913
AKR1 (YDR264c)	3.1646e-05	0.0409183		MSS116 (YDR194c)	8.37108e-05	0.10489
VMA8 (YEL051w)	3.30588e-05	0.0426789		YPL067C (YPL067c)	8.504e-05	0.1063
PFD1 (YJL179w)	3.32543e-05	0.0428981		MIX14 (YDR031w)	8.51467e-05	0.106348
RPS2 (YGL123W)	3.37882e-05	0.0435192		PHO3 (YBR092c)	9.04876e-05	0.112838
YJR142W (YJR142w)	3.51035e-05	0.0451431		AIM19 (YIL087c)	9.5152e-05	0.118369
YHR138C (YHR138c)	4.10824e-05	0.0527087		UTH1 (YKR042W)	0.000101841	0.126588
RPL6B (YLR448W)	4.22188e-05	0.0541246		AFG3 (YER017c)	0.000104456	0.12963
DHH1 (YDL160c)	4.49493e-05	0.0575801		KEL3 (YPL263c)	0.000131645	0.161529
TMA19 (YKL056c)	4.51222e-05	0.0577564		URA8 (YJR103W)	0.000137813	0.168683
FAA2 (YER015w)	4.68957e-05	0.0599796		ENO1 (YGR254W)	0.000140601	0.171955
NAT5 (YOR253w)	4.77887e-05	0.0610739		TRX3 (YCR083w)	0.000144567	0.176516
RPS23B;RPS23A (YPR132W;YGR118W)	5.06019e-05	0.064568		ACN9 (YDR511w)	0.000152579	0.185994
TSL1 (YML100w)	5.12736e-05	0.0653739		ILV3 (YJR016c)	0.000162861	0.198365
RPA49 (YNL248c)	5.15117e-05	0.0656259		DRE2 (YKR071c)	0.00019244	0.232853
RVS167 (YDR388w)	5.23286e-05	0.066562		PRX1 (YBL064c)	0.000198603	0.239912
YGR017W (YGR017w)	5.41862e-05	0.0688164		DUS3 (YLR401C)	0.00020376	0.245467
NPR1 (YNL183c)	5.61684e-05	0.0712777		BNA4 (YBL098w)	0.000207757	0.249931
STF2 (YGR008C)	5.9977e-05	0.0760509		JIP5 (YPR169W)	0.000218137	0.261983
APE3 (YBR286w)	6.13733e-05	0.0776986		OAC1 (YKL120w)	0.000228548	0.273801
GLO1 (YML004c)	6.27189e-05	0.0793394		FLC2 (YAL053w)	0.000232227	0.277744
RCN2 (YOR220w)	6.46742e-05	0.0816836		MIX17 (YMR002w)	0.000234151	0.279811
MET17 (YLR303W)	6.61782e-05	0.0835169		TOM1 (YDR457w)	0.00024577	0.293204
SHB17 (YKR043c)	7.01375e-05	0.0884433		UBX2 (YML013w)	0.000274499	0.326654
LSB3 (YFR024c-a)	7.23552e-05	0.0911675		UBP3 (YER151c)	0.00028951	0.344089
RER2 (YBR002c)	7.30349e-05	0.091951		CBP3 (YPL215w)	0.00029796	0.353082
HXK2 (YGL253W)	7.48296e-05	0.0940608		SUA5 (YGL169w)	0.000301546	0.356729
CDC37 (YDR168w)	7.63935e-05	0.0959502		SLS1 (YLR139c)	0.00031555	0.372034
OSH2 (YDL019c)	7.79703e-05	0.0978527		NAM7 (YMR080c)	0.000317937	0.373576
YKT6 (YKL196c)	8.3184e-05	0.104313		LEM3 (YNL323w)	0.000347735	0.40685
YSC84 (YHR016c)	8.41307e-05	0.105332		MXR2 (YCL033c)	0.000382417	0.445177
RPN6 (YDL097C)	8.43558e-05	0.105529		CWH41 (YGL027c)	0.000382126	0.445177
CAK1 (YFL029c)	8.85244e-05	0.110478		AIM1 (YAL046c)	0.00038741	0.45017
PUP1 (YOR157c)	9.216e-05	0.114831		DBP6 (YNR038w)	0.00039456	0.458084
CLC1 (YGR167w)	9.49677e-05	0.118235		CDC31 (YOR257w)	0.000400996	0.464754
HAL5 (YJL165c)	0.000104111	0.129306		NSA2 (YER126c)	0.000429055	0.496845
ARC40 (YBR234c)	0.000105528	0.130854		PUS7 (YOR243c)	0.000460967	0.532878
GET1 (YGL020c)	0.000105674	0.13093		GVP36 (YIL041w)	0.000470346	0.543249
DRS2 (YAL026c)	0.000114379	0.141601		UTP23 (YOR004w)	0.000505008	0.580759
CAP2 (YIL034c)	0.000115016	0.142275		POL1 (YNL102w)	0.000510844	0.58696
BUL1 (YMR275c)	0.000121153	0.149745		PPA2 (YMR267w)	0.000520025	0.596469
MRPL31 (YKL138c)	0.000123221	0.152178		FET5 (YFL041w)	0.000535978	0.613158
APE2 (YKL157w)	0.000125304	0.154626		FLC3 (YGL139w)	0.000554367	0.633088
YHR097C (YHR097c)	0.000125898	0.155232		SBE22 (YHR103w)	0.000619978	0.702435
CCT3 (YJL014w)	0.00012747	0.157044		GAL83 (YER027c)	0.00074103	0.8344
FUN30 (YAL019w)	0.000127773	0.157289		SMM1 (YNR015w)	0.000751907	0.845144
PGM2 (YMR105c)	0.000130396	0.160387		FIS1 (YIL065c)	0.000759429	0.852839
MDG1 (YNL173c)	0.000130969	0.160961		BNA5 (YLR231c)	0.000806913	0.904549
RGD1 (YBR260c)	0.000131196	0.161109		STT3 (YGL022w)	0.000832735	0.930997
TPM1 (YNL079c)	0.000135437	0.166046		PTC2 (YER089c)	0.0133522	1
VTC2 (YFL004w)	0.000136752	0.167521		RAP1 (YNL216w)	0.547171	1
PAP2 (YOL115w)	0.000142632	0.174297		SKG3 (YLR187w)	0.946519	1
RPL3 (YOR063W)	0.000146426	0.17864		SWH1 (YAR042w)	0.813093	1
CBP4 (YGR174c)	0.000167964	0.204412		UIP4 (YPL186c)	0.90424	1
TMA64 (YDR117c)	0.000173141	0.210539		LTV1 (YKL143w)	0.738518	1
RPL4A (YBR031W)	0.00017761	0.215796		YCR051W (YCR051w)	0.52147	1
SEY1 (YOR165w)	0.000178929	0.21722		APE4 (YHR113w)	0.398322	1
FOX2 (YKR009c)	0.000182124	0.220917		CEG1 (YGL130w)	0.245406	1
NAB3 (YPL190c)	0.000186364	0.225874		ULP1 (YPL020c)	0.289127	1
LCB3 (YJL134w)	0.000186656	0.226041		ADE16 (YLR028c)	0.102251	1
ALG13 (YGL047w)	0.000196445	0.237502		RPL25 (YOL127W)	0.0101945	1
SRP102 (YKL154w)	0.000199521	0.240822		STH1 (YIL126w)	0.148071	1
AAP1 (YHR047c)	0.000201643	0.243181		SPN1 (YPR133c)	0.0539334	1
SPT5 (YML010w)	0.000203707	0.245467		SEC16 (YPL085w)	0.181563	1
TAN1 (YGL232w)	0.00021509	0.258538		RRP5 (YMR229c)	0.00265529	1
ARP5 (YNL059c)	0.000223907	0.268689		SPE3 (YPR069c)	0.0616482	1
ACS1 (YAL054C)	0.000228063	0.273447		ERG12 (YMR208w)	0.00736824	1
CRM1 (YGR218w)	0.00022931	0.274484		NGL2 (YMR285c)	0.357687	1
ROD1 (YOR018w)	0.000243342	0.290551		SRP54 (YPR088c)	0.0978537	1
SAH1 (YER043c)	0.000264122	0.314834		UTP9 (YHR196w)	0.0057822	1
MYO4 (YAL029c)	0.000274262	0.326646		TIF4631 (YGR162w)	0.0496085	1
RPP0 (YLR340W)	0.000289394	0.344089		PDX1 (YGR193c)	0.0111175	1
GGA2 (YHR108w)	0.000290493	0.344816		YDR262W (YDR262w)	0.150556	1
ALE1 (YOR175c)	0.000296786	0.351988		RHO2 (YNL090w)	0.623176	1
VMA13 (YPR036w)	0.000298724	0.35369		YLR257W (YLR257w)	0.382547	1
RKM1 (YPL208w)	0.000310101	0.36654		NUP2 (YLR335w)	0.00270638	1
RPL28 (YGL103W)	0.000311801	0.368237		FRA1 (YLL029w)	0.425511	1
UBP6 (YFR010w)	0.000315071	0.371783		RTN1 (YDR233c)	0.00154092	1
FMP45 (YDL222c)	0.000315825	0.372041		KNS1 (YLL019c)	0.846545	1
SAF1 (YBR280c)	0.000316326	0.372046		DBP9 (YLR276c)	0.0102239	1
YRB2 (YIL063c)	0.000316097	0.372046		CYR1 (YJL005w)	0.0779333	1
TAH11 (YJR046w)	0.00032779	0.384826		CBC2 (YPL178w)	0.38335	1
YNR034W-A (YNR034w-a)	0.000336687	0.394933		SHS1 (YDL225w)	0.0216797	1
SEC23 (YPR181c)	0.00034296	0.401949		ADE1 (YAR015W)	0.154045	1
SOK2 (YMR016c)	0.000343674	0.402442		NUP133 (YKR082w)	0.176088	1
YDR391C (YDR391c)	0.000364376	0.425956		PRP8 (YHR165c)	0.581716	1
YPP1 (YGR198w)	0.000365093	0.426429		RPS31 (YLR167W)	0.109671	1
LYS1 (YIR034C)	0.000373619	0.436013		YPT52 (YKR014c)	0.0423728	1
CYS4 (YGR155w)	0.000378834	0.44172		SWI3 (YJL176c)	0.367512	1
YFR016C (YFR016c)	0.000386167	0.449112		TIF6 (YPR016c)	0.813534	1
RPS11B;RPS11A (YBR048W;YDR025W)	0.000397751	0.461391		GAR1 (YHR089c)	0.285133	1
RTN2 (YDL204w)	0.00045898	0.531039		VAC14 (YLR386w)	0.735021	1
GPH1 (YPR160W)	0.000471652	0.544286		SNF4 (YGL115w)	0.00718307	1
SIC1 (YLR079w)	0.000487215	0.561759		ZPR1 (YGR211w)	0.648418	1
CWP1 (YKL096w)	0.000488202	0.562408		CBF1 (YJR060w)	0.00200006	1
CDC42 (YLR229c)	0.000494967	0.569706		GCD7 (YLR291c)	0.291648	1
IPP1 (YBR011C)	0.000512923	0.588835		TUB2 (YFL037w)	0.283972	1
PPN1 (YDR452w)	0.000524304	0.600852		CGI121 (YML036W)	0.480751	1
RPS18B;RPS18A (YML026C;YDR450W)	0.000527799	0.604329		ATG34 (YOL083w)	0.0358056	1
PBS2 (YJL128c)	0.000549688	0.628293		DPB4 (YDR121w)	0.62501	1
STV1 (YMR054w)	0.000559891	0.638836		YMR114C (YMR114c)	0.311575	1
SEC27 (YGL137w)	0.000568998	0.648658		YGL101W (YGL101w)	0.880435	1
SLT2 (YHR030c)	0.000574982	0.654905		SCD6 (YPR129w)	0.0761093	1
RIM11 (YMR139w)	0.000580094	0.660147		SAR1 (YPL218w)	0.114526	1
COP1 (YDL145c)	0.000581248	0.660879		GUS1 (YGL245w)	0.267759	1
GBP2 (YCL011c)	0.000601924	0.683786		SWP1 (YMR149w)	0.0231089	1
ASN1 (YPR145W)	0.000604093	0.685646		VPS25 (YJR102c)	0.385338	1
RPN9 (YDR427w)	0.000607768	0.689209		VAC7 (YNL054w)	0.749545	1
UBX4 (YMR067c)	0.000642651	0.727481		YMR124W (YMR124w)	0.315356	1
PUP2 (YGR253c)	0.000650115	0.73528		ROT2 (YBR229c)	0.45454	1
RPS5 (YJR123W)	0.000701161	0.792312		RSA4 (YCR072c)	0.0794857	1
LAP2 (YNL045w)	0.000706734	0.797903		RSC30 (YHR056c)	0.757862	1
PTC4 (YBR125c)	0.000731854	0.825531		TAP42 (YMR028w)	0.42677	1
COG4 (YPR105c)	0.00073591	0.82937		UTP22 (YGR090w)	0.0555277	1
ADE6 (YGR061c)	0.000747583	0.841031		NIC96 (YFR002w)	0.235776	1
EXG2 (YDR261c)	0.000764196	0.857428		TRA1 (YHR099w)	0.494428	1
NBA1 (YOL070c)	0.000815853	0.913334		BCP1 (YDR361c)	0.156339	1
NRD1 (YNL251c)	0.000815477	0.913334		GOR1 (YNL274c)	0.582276	1
ATG27 (YJL178c)	0.00084489	0.943742		RIM2 (YBR192w)	0.0022844	1
TRS31 (YDR472w)	0.000847074	0.945335		PSA1 (YDL055c)	0.386293	1
REP2 (R0040c)	0.406137	1		RXT2 (YBR095c)	0.565058	1
ALY1 (YKR021w)	0.0239437	1		PRS4 (YBL068w)	0.143551	1
YAT2 (YER024w)	0.0210628	1		RIO1 (YOR119c)	0.533439	1
REP1 (R0020c)	0.652764	1		TPK1 (YJL164C)	0.543174	1
ISF1 (YMR081c)	0.00794709	1		UTP30 (YKR060w)	0.0546528	1
YMR206W (YMR206w)	0.00343208	1		YPR063C (YPR063c)	0.833049	1
YNL195C (YNL195c)	0.00191459	1		HEH2 (YDR458c)	0.404966	1
GFD1 (YMR255w)	0.852692	1		MSC7 (YHR039c)	0.839925	1
RTG3 (YBL103c)	0.695287	1		DOS2 (YDR068w)	0.0602326	1
RPL9A (YGL147c)	0.00601956	1		MTC1 (YJL123c)	0.587534	1
IDH2 (YOR136w)	0.823503	1		CCT6 (YDR188w)	0.00189825	1
YLR243W (YLR243w)	0.0757632	1		PRT1 (YOR361c)	0.162196	1
PDH1 (YPR002w)	0.579478	1		SPT3 (YDR392w)	0.184608	1
HSP30 (YCR021c)	0.0550218	1		HHT1 (YBR010W)	0.638224	1
ECT1 (YGR007w)	0.00476819	1		FAR8 (YMR029c)	0.312468	1
UGA2 (YBR006w)	0.195012	1		SLH1 (YGR271w)	0.00623071	1
ERG28 (YER044c)	0.0119589	1		TMA108 (YIL137c)	0.171405	1
ATO3 (YDR384c)	0.00426745	1		RRP9 (YPR137w)	0.0285092	1
POX1 (YGL205w)	0.77392	1		RTT10 (YPL183c)	0.329401	1
YVC1 (YOR087w)	0.0283801	1		HSP60 (YLR259c)	0.00499616	1
GRX3 (YDR098c)	0.0779835	1		YTM1 (YOR272w)	0.69824	1
TOM70 (YNL121c)	0.421146	1		NOP56 (YLR197w)	0.00766225	1
GRX1 (YCL035c)	0.00249924	1		GIM5 (YML094w)	0.876201	1
EMC4 (YGL231c)	0.0202081	1		ECM32 (YER176w)	0.139851	1
MET13 (YGL125w)	0.0047373	1		YET3 (YDL072c)	0.00805408	1
RGI1 (YER067w)	0.965841	1		CDC10 (YCR002c)	0.480099	1
OM14 (YBR230c)	0.00703921	1		PCM1 (YEL058w)	0.710564	1
MSP1 (YGR028w)	0.654893	1		RPL17A (YKL180W)	0.318986	1
SOL4 (YGR248w)	0.00249502	1		SKI3 (YPR189w)	0.00318921	1
IDP3 (YNL009w)	0.643058	1		GCN20 (YFR009w)	0.00208324	1
AIM14 (YGL160w)	0.0638146	1		QNS1 (YHR074w)	0.944477	1
COA4 (YLR218c)	0.229966	1		ASC1 (YMR116C)	0.0152905	1
YGL041W-A (YGL041W-A)	0.950643	1		ADE13 (YLR359w)	0.0448843	1
PTH2 (YBL057c)	0.0143169	1		BMS1 (YPL217c)	0.221015	1
TFA1 (YKL028w)	0.00217468	1		HSP12 (YFL014w)	0.611657	1
PEA2 (YER149c)	0.0154213	1		URA6 (YKL024c)	0.0118436	1
YNL194C (YNL194c)	0.215765	1		NUP84 (YDL116w)	0.108609	1
SCP1 (YOR367w)	0.646442	1		ATP11 (YNL315c)	0.0220758	1
UGA1 (YGR019w)	0.00104147	1		PMT1 (YDL095w)	0.147154	1
MSC1 (YML128c)	0.00138177	1		POR1 (YNL055C)	0.00354541	1
RNY1 (YPL123c)	0.00133945	1		LHS1 (YKL073w)	0.0202001	1
ZTA1 (YBR046c)	0.442072	1		SOF1 (YLL011w)	0.371359	1
UBP13 (YBL067c)	0.272371	1		NOP9 (YJL010c)	0.00554141	1
PTP1 (YDL230w)	0.00404802	1		CTR9 (YOL145c)	0.85707	1
EMC1 (YCL045c)	0.0327362	1		HOM2 (YDR158w)	0.1588	1
DCS2 (YOR173W)	0.0018723	1		AIM36 (YMR157c)	0.00224615	1
PBY1 (YBR094w)	0.0155044	1		GCN2 (YDR283c)	0.925923	1
AIM3 (YBR108w)	0.0129198	1		STU2 (YLR045c)	0.717745	1
AAT1 (YKL106w)	0.00544017	1		RPP2A (YOL039w)	0.0586372	1
YNL200C (YNL200c)	0.148891	1		EFT1 (YDR385wYOR133w)	0.385974	1
HSP78 (YDR258c)	0.65066	1		RPS27B;RPS27A (YHR021C;YKL156W)	0.531742	1
UPF3 (YGR072w)	0.223215	1		PPH22 (YDL188c)	0.357799	1
RPN14 (YGL004c)	0.0158624	1		CBR1 (YIL043C)	0.761002	1
RPL42B;RPL42A (YHR141C;YNL162W)	0.00418648	1		TOP1 (YOL006c)	0.319438	1
NHP6B (YBR089c-a)	0.0297043	1		SFP1 (YLR403w)	0.759923	1
TIM9 (YEL020w-a)	0.66888	1		CDC11 (YJR076c)	0.341325	1
HER1 (YOR227w)	0.00114271	1		RDL2 (YOR286w)	0.266782	1
YJR096W (YJR096w)	0.00341989	1		GID8 (YMR135c)	0.174746	1
SEC17 (YBL050W)	0.0775953	1		FAA4 (YMR246w)	0.00345001	1
DFR1 (YOR236w)	0.038092	1		DIS3 (YOL021c)	0.0437899	1
SPT4 (YGR063c)	0.0288793	1		ENT3 (YJR125c)	0.688969	1
STE4 (YOR212w)	0.0497006	1		RPA190 (YOR341w)	0.0355302	1
UBX7 (YBR273c)	0.00182252	1		YEF3 (YLR249W)	0.00202397	1
ECM21 (YBL101c)	0.0622401	1		BRR2 (YER172c)	0.0123607	1
YJR111C (YJR111c)	0.00898918	1		SUI3 (YPL237w)	0.0173081	1
DGA1 (YOR245c)	0.262931	1		WTM2 (YOR229w)	0.016992	1
OTU1 (YFL044c)	0.346467	1		YGR117C (YGR117c)	0.152182	1
HMF1 (YER057c)	0.0329004	1		TIM44 (YIL022w)	0.00244297	1
SCO1 (YBR037c)	0.0409469	1		NIP1 (YMR309c)	0.243579	1
IFA38 (YBR159w)	0.00145675	1		YOR131C (YOR131c)	0.512235	1
CKS1 (YBR135w)	0.570374	1		YOL057W (YOL057w)	0.265874	1
HBT1 (YDL223c)	0.0238536	1		ENT1 (YDL161w)	0.907626	1
RGA2 (YDR379w)	0.551141	1		PMT2 (YAL023c)	0.0581845	1
TAF1 (YGR274c)	0.00389675	1		GCD11 (YER025w)	0.0644406	1
TDH2 (YJR009C)	0.00451427	1		PCT1 (YGR202c)	0.00993156	1
TKL2 (YBR117c)	0.137116	1		ERG4 (YGL012w)	0.0385915	1
SNF5 (YBR289w)	0.404536	1		VPS45 (YGL095c)	0.208627	1
MPE1 (YKL059c)	0.00650777	1		YPK9 (YOR291w)	0.27272	1
WHI3 (YNL197c)	0.314967	1		TRM11 (YOL124c)	0.475802	1
PMT7 (YDR307w)	0.00276668	1		TOR1 (YJR066w)	0.732544	1
DID2 (YKR035w-a)	0.00541062	1		AST2 (YER101c)	0.338653	1
MFT1 (YML062c)	0.00478737	1		FOL1 (YNL256w)	0.130349	1
ECM4 (YKR076w)	0.0788334	1		PWP2 (YCR057c)	0.115613	1
RPL33A (YPL143W)	0.00316489	1		TRM3 (YDL112w)	0.139488	1
AKL1 (YBR059c)	0.0038125	1		PTC5 (YOR090c)	0.294566	1
GLK1 (YCL040w)	0.0239679	1		DED1 (YOR204w)	0.287832	1
IST2 (YBR086C)	0.00278849	1		ISM1 (YPL040c)	0.0402742	1
DBF2 (YGR092w)	0.0120205	1		ECM16 (YMR128w)	0.0229284	1
UBP14 (YBR058c)	0.00237694	1		MNN10 (YDR245w)	0.0381953	1
SLA1 (YBL007c)	0.00372929	1		CMK1 (YFR014c)	0.000925028	1
ATH1 (YPR026w)	0.155843	1		YNR021W (YNR021W)	0.417062	1
TGL3 (YMR313c)	0.064842	1		RPS13 (YDR064W)	0.032486	1
YER034W (YER034w)	0.0100792	1		GCD2 (YGR083c)	0.186119	1
PUT1 (YLR142w)	0.00130438	1		TRZ1 (YKR079c)	0.378679	1
PUF3 (YLL013c)	0.797042	1		VHS3 (YOR054c)	0.93301	1
HSP104 (YLL026w)	0.0105779	1		CAM1 (YPL048w)	0.135134	1
AIM43 (YPL099c)	0.109477	1		ISW2 (YOR304w)	0.996673	1
FYV8 (YGR196c)	0.137638	1		TFB2 (YPL122c)	0.690147	1
MOB1 (YIL106w)	0.00550278	1		YLR345W (YLR345w)	0.922779	1
PDX3 (YBR035c)	0.749055	1		PRR1 (YKL116c)	0.788297	1
MDM38 (YOL027c)	0.409803	1		SRP68 (YPL243w)	0.438751	1
YTA7 (YGR270w)	0.00175631	1		HXT5 (YHR096c)	0.292179	1
VPS54 (YDR027c)	0.00341499	1		ISD11 (YER048w-a)	0.306955	1
WWM1 (YFL010c)	0.0133725	1		ADE2 (YOR128c)	0.122025	1
YPT10 (YBR264c)	0.0136159	1		KRR1 (YCL059c)	0.914202	1
DFM1 (YDR411c)	0.167394	1		ADD66 (YKL206c)	0.439432	1
SCY1 (YGL083w)	0.10043	1		EFG1 (YGR271c-a)	0.0355676	1
SNQ2 (YDR011w)	0.00237432	1		YGR237C (YGR237c)	0.311345	1
PIM1 (YBL022c)	0.0780367	1		ATG7 (YHR171w)	0.843322	1
MCM2 (YBL023c)	0.00151836	1		ECM31 (YBR176w)	0.0234879	1
YGR130C (YGR130c)	0.0227107	1		PWP1 (YLR196w)	0.0525121	1
RPL37B (YDR500C)	0.0635923	1		RFA1 (YAR007c)	0.787837	1
UBP12 (YJL197w)	0.0707609	1		PUF6 (YDR496c)	0.261674	1
AZF1 (YOR113w)	0.0695322	1		YNL247W (YNL247w)	0.879303	1
PAN3 (YKL025c)	0.308825	1		CBK1 (YNL161w)	0.847449	1
HMT1 (YBR034c)	0.00711263	1		YDL121C (YDL121c)	0.0919165	1
AYR1 (YIL124w)	0.0253924	1		MTR4 (YJL050w)	0.044819	1
OCA1 (YNL099c)	0.0516444	1		RRP3 (YHR065c)	0.274191	1
PTI1 (YGR156w)	0.20857	1		YMR209C (YMR209c)	0.623087	1
HIS7 (YBR248c)	0.00512305	1		TMA20 (YER007c-a)	0.79472	1
SFH1 (YLR321c)	0.00572367	1		CIC1 (YHR052w)	0.0281782	1
YCR016W (YCR016w)	0.00495392	1		TEF4 (YKL081w)	0.162786	1
PET10 (YKR046C)	0.157642	1		AST1 (YBL069w)	0.897358	1
YRO2 (YBR054w)	0.987896	1		SRC1 (YML034w1)	0.303003	1
LSP1 (YPL004c)	0.00980297	1		YHR020W (YHR020w)	0.0405587	1
GNP1 (YDR508c)	0.00341774	1		ANP1 (YEL036c)	0.186574	1
ARP2 (YDL029w)	0.0166303	1		TRS33 (YOR115c)	0.159494	1
EMP46 (YLR080w)	0.0847771	1		YML131W (YML131w)	0.0186697	1
HEK2 (YBL032w)	0.0128758	1		MSH2 (YOL090w)	0.627798	1
CUE1 (YMR264w)	0.00610482	1		MTD1 (YKR080w)	0.798776	1
ACF4 (YJR083c)	0.174076	1		RPA14 (YDR156w)	0.571226	1
IDH1 (YNL037c)	0.179199	1		ELP6 (YMR312w)	0.181385	1
MHT1 (YLL062c)	0.011804	1		APA2 (YDR530c)	0.00780133	1
ALG1 (YBR110w)	0.054736	1		FRS2 (YFL022C)	0.101902	1
BEM1 (YBR200w)	0.31408	1		SEC14 (YMR079W)	0.130094	1
YCK3 (YER123w)	0.153473	1		LEO1 (YOR123c)	0.159907	1
SEN1 (YLR430w)	0.0702167	1		THR1 (YHR025W)	0.33048	1
HSP42 (YDR171w)	0.120334	1		NMD5 (YJR132w)	0.974366	1
ELP4 (YPL101w)	0.0158852	1		RIX1 (YHR197w)	0.026039	1
POL31 (YJR006w)	0.00178893	1		YJR008W (YJR008w)	0.16931	1
RPS15 (YOL040c)	0.0812175	1		IES2 (YNL215w)	0.277001	1
ARP4 (YJL081c)	0.558144	1		RVB2 (YPL235w)	0.852193	1
HIR2 (YOR038c)	0.536678	1		CHD1 (YER164w)	0.0150826	1
SYP1 (YCR030c)	0.00821201	1		CDC39 (YCR093W)	0.690368	1
RTC3 (YHR087w)	0.00221185	1		VPS17 (YOR132w)	0.0968244	1
NEO1 (YIL048w)	0.00440977	1		PET117 (YER058w)	0.0110225	1
PSR1 (YLL010c)	0.0800688	1		RET3 (YPL010w)	0.158772	1
RNH70 (YGR276c)	0.183182	1		CDC60 (YPL160w)	0.0124044	1
INP54 (YOL065c)	0.668797	1		ESS1 (YJR017c)	0.448293	1
SEC11 (YIR022w)	0.219455	1		FYV10 (YIL097w)	0.753672	1
YKL063C (YKL063c)	0.0399722	1		UTP15 (YMR093w)	0.527685	1
HRB1 (YNL004w)	0.409425	1		RHB1 (YCR027c)	0.095762	1
FCY1 (YPR062w)	0.0617986	1		DDI1 (YER143w)	0.204088	1
YGR111W (YGR111w)	0.149943	1		LOA1 (YPR139c)	0.227473	1
SHR3 (YDL212w)	0.544493	1		MNN9 (YPL050C)	0.365796	1
SWA2 (YDR320c)	0.00153082	1		GIR2 (YDR152w)	0.915977	1
MMS2 (YGL087c)	0.00413736	1		DBP10 (YDL031w)	0.947068	1
PHO2 (YDL106c)	0.0533623	1		SES1 (YDR023w)	0.41288	1
ABP1 (YCR088W)	0.502236	1		RPC53 (YDL150w)	0.431544	1
LSB5 (YCL034w)	0.00217177	1		SPC1 (YJR010c-a)	0.525269	1
MNP1 (YGL068w)	0.626677	1		YCH1 (YGR203w)	0.0111396	1
DSL1 (YNL258c)	0.121331	1		TAH18 (YPR048w)	0.541572	1
NPL6 (YMR091c)	0.0206902	1		YPL245W (YPL245w)	0.822978	1
BNA6 (YFR047c)	0.457468	1		NUP159 (YIL115c)	0.590308	1
DCS1 (YLR270w)	0.123882	1		MRS1 (YIR021w)	0.0786851	1
HPA3 (YEL066w)	0.0125083	1		RAT1 (YOR048C)	0.16635	1
SVP26 (YHR181w)	0.183078	1		FRS1 (YLR060W)	0.0177769	1
TCB2 (YNL087w)	0.00391785	1		LSG1 (YGL099w)	0.246899	1
IST1 (YNL265c)	0.0124516	1		TSR4 (YOL022c)	0.481844	1
MET10 (YFR030w)	0.0511301	1		RIM20 (YOR275c)	0.974473	1
IML2 (YJL082w)	0.00162866	1		OMS1 (YDR316w)	0.0179639	1
GPM2 (YDL021w)	0.0878746	1		EMG1 (YLR186w)	0.078758	1
NUT1 (YGL151w)	0.00223967	1		POL2 (YNL262w)	0.214195	1
TRM112 (YNR046w)	0.0620056	1		MNL2 (YLR057w)	0.822591	1
SEC28 (YIL076w)	0.00142987	1		AMS1 (YGL156w)	0.0592307	1
YGR012W (YGR012w)	0.379288	1		YIP3 (YNL044w)	0.157025	1
RFT1 (YBL020w)	0.0370241	1		YLR287C (YLR287c)	0.229445	1
CAB5 (YDR196c)	0.00204569	1		IPI3 (YNL182c)	0.0290057	1
BIM1 (YER016w)	0.0188276	1		ADE12 (YNL220W)	0.19091	1
BDF1 (YLR399c)	0.00551236	1		RCK2 (YLR248W)	0.0454458	1
NMT1 (YLR195c)	0.0041085	1		BZZ1 (YHR114w)	0.91519	1
EBS1 (YDR206w)	0.408642	1		FMP37 (YGL080w)	0.0056738	1
SMT3 (YDR510w)	0.00520509	1		FPR1 (YNL135c)	0.00366433	1
YFH7 (YFR007w)	0.0326762	1		YER079W (YER079w)	0.251319	1
PAT1 (YCR077c)	0.0168183	1		GLE2 (YER107c)	0.445534	1
NHP10 (YDL002c)	0.00588661	1		SAG1 (YJR004c)	0.701873	1
IXR1 (YKL032c)	0.126834	1		TYW3 (YGL050w)	0.0187613	1
SAP30 (YMR263w)	0.477773	1		COX5B (YIL111w)	0.372867	1
PHO8 (YDR481c)	0.00578364	1		SRP101 (YDR292c)	0.264781	1
RPO26 (YPR187w)	0.271196	1		YGR210C (YGR210c)	0.474133	1
YBP1 (YBR216c)	0.0646462	1		ZRC1 (YMR243c)	0.641259	1
RRP45 (YDR280w)	0.132255	1		RKR1 (YMR247c)	0.939154	1
HSP10 (YOR020c)	0.276997	1		TRM2 (YKR056w)	0.122372	1
VID27 (YNL212w)	0.000922966	1		GPI17 (YDR434w)	0.836361	1
YOR111W (YOR111w)	0.809363	1		RRB1 (YMR131c)	0.237539	1
IVY1 (YDR229w)	0.785066	1		THS1 (YIL078w)	0.0802086	1
MPD2 (YOL088c)	0.0820303	1		RPO21 (YDL140c)	0.231497	1
VPS41 (YDR080w)	0.849715	1		RFC2 (YJR068w)	0.561774	1
ATG33 (YLR356w)	0.076913	1		DPH5 (YLR172c)	0.168079	1
RER1 (YCL001w)	0.0908926	1		VPS75 (YNL246w)	0.041637	1
XKS1 (YGR194c)	0.0897158	1		FUR1 (YHR128w)	0.172118	1
TAE1 (YBR261c)	0.00211057	1		MDR1 (YGR100w)	0.895918	1
RPL30 (YGL030W)	0.0126527	1		TIF1 (YKR059W)	0.683645	1
ERP1 (YAR002c-a)	0.41693	1		RPS12 (YOR369c)	0.403551	1
MPM1 (YJL066c)	0.0811541	1		SRP72 (YPL210c)	0.73179	1
HIS6 (YIL020c)	0.0242245	1		ADI1 (YMR009w)	0.00457506	1
OSH7 (YHR001w)	0.41365	1		ATG2 (YNL242w)	0.194024	1
THO1 (YER063w)	0.067374	1		CUE5 (YOR042w)	0.0447944	1
UTR1 (YJR049c)	0.114022	1		ARP9 (YMR033w)	0.601531	1
SKI7 (YOR076c)	0.0866084	1		SIR2 (YDL042c)	0.949428	1
SRO9 (YCL037c)	0.0228089	1		KAP123 (YER110c)	0.871613	1
YIL055C (YIL055c)	0.930088	1		DPH1 (YIL103w)	0.125904	1
CFT2 (YLR115w)	0.0367638	1		AIM6 (YDL237w)	0.0195537	1
TCD1 (YHR003c)	0.311924	1		TMA7 (YLR262c-a)	0.00790749	1
YEL043W (YEL043w)	0.605971	1		SPC42 (YKL042w)	0.638799	1
ALG12 (YNR030w)	0.00899145	1		REE1 (YJL217w)	0.352388	1
WTM1 (YOR230w)	0.675293	1		HSE1 (YHL002w)	0.779923	1
TPD3 (YAL016W)	0.00352035	1		RTC5 (YOR118w)	0.0871796	1
DFG5 (YMR238w)	0.481984	1		CPA2 (YJR109c)	0.109797	1
IGO1 (YNL157w)	0.00447935	1		CYT2 (YKL087c)	0.0825808	1
HSP150 (YJL159w)	0.69778	1		VTI1 (YMR197C)	0.684866	1
RPL39 (YJL189W)	0.156009	1		YLR419W (YLR419w)	0.159787	1
MNN11 (YJL183w)	0.00118906	1		POL5 (YEL055c)	0.212659	1
NOT5 (YPR072w)	0.00419939	1		RNA14 (YMR061w)	0.232598	1
IOC3 (YFR013w)	0.0259159	1		YFR039C (YFR039c)	0.665464	1
RPS29A (YLR388W)	0.0135574	1		RTK1 (YDL025c)	0.110535	1
BBC1 (YJL020c)	0.430514	1		URB1 (YKL014c)	0.144311	1
YER152C (YER152c)	0.0439717	1		RPB2 (YOR151c)	0.255729	1
VPS24 (YKL041w)	0.00960457	1		RHO1 (YPR165W)	0.164878	1
ESF2 (YNR054c)	0.449073	1		BCS1 (YDR375c)	0.00335882	1
MET5 (YJR137c)	0.0598001	1		PEP3 (YLR148w)	0.778653	1
PDC2 (YDR081C)	0.582041	1		NSR1 (YGR159c)	0.0349864	1
MBP1 (YDL056w)	0.801892	1		UTP7 (YER082c)	0.588628	1
FPR3 (YML074c)	0.00733025	1		ROK1 (YGL171w)	0.254869	1
TFA2 (YKR062W)	0.0217335	1		ARO8 (YGL202w)	0.19273	1
BPT1 (YLL015w)	0.0104946	1		NUP85 (YJR042w)	0.386427	1
LOC1 (YFR001w)	0.016299	1		GDI1 (YER136w)	0.206139	1
YET1 (YKL065c)	0.000981687	1		TRS120 (YDR407c)	0.607828	1
MGE1 (YOR232w)	0.1031	1		TRM7 (YBR061c)	0.954404	1
CSR2 (YPR030w)	0.00564056	1		TMA16 (YOR252w)	0.0155929	1
YRA1 (YDR381w)	0.00191342	1		YPK2 (YMR104c)	0.364124	1
MVP1 (YMR004w)	0.00147719	1		TRM82 (YDR165w)	0.171931	1
SOL2 (YCR073w-a)	0.612973	1		CSR1 (YLR380w)	0.00623544	1
YNL115C (YNL115c)	0.476021	1		RFC5 (YBR087w)	0.651491	1
RNA15 (YGL044c)	0.0257916	1		DRS1 (YLL008w)	0.630003	1
ECM33 (YBR078W)	0.859668	1		SLA2 (YNL243W)	0.0897482	1
DDR48 (YMR173W)	0.874014	1		RIB4 (YOL143c)	0.0349264	1
RPL2B;RPL2A (YIL018W;YFR031C-A)	0.0144393	1		SPB1 (YCL054w)	0.374312	1
SSC1 (YJR045c)	0.00138212	1		RSM26 (YJR101w)	0.0230019	1
RBK1 (YCR036w)	0.0488486	1		RPL6A (YML073C)	0.635884	1
RPB7 (YDR404c)	0.025282	1		RRS1 (YOR294w)	0.246398	1
KIN1 (YDR122w)	0.0402134	1		FMP16 (YDR070c)	0.692495	1
STE50 (YCL032w)	0.676685	1		TUB4 (YLR212c)	0.323932	1
CEM1 (YER061C)	0.579831	1		PMA1 (YGL008c)	0.581531	1
RSC2 (YLR357w)	0.0828883	1		NTA1 (YJR062c)	0.140675	1
BNI5 (YNL166c)	0.0693517	1		NOP2 (YNL061w)	0.53722	1
UTP20 (YBL004W)	0.00138673	1		UTP21 (YLR409c)	0.187499	1
ADE17 (YMR120c)	0.0707622	1		RMD9 (YGL107c)	0.00993032	1
AHA1 (YDR214w)	0.616659	1		KAP120 (YPL125w)	0.688077	1
ALD6 (YPL061W)	0.854696	1		FZO1 (YBR179c)	0.00296854	1
DUR12 (YBR208c)	0.00168132	1		ERG26 (YGL001c)	0.131077	1
GIS1 (YDR096w)	0.00136972	1		DET1 (YDR051c)	0.0528799	1
YPT31 (YER031C)	0.000962849	1		YOR021C (YOR021c)	0.65701	1
SUR4 (YLR372w)	0.0188712	1		RRP12 (YPL012w)	0.0538139	1
PHA2 (YNL316c)	0.00178048	1		SAM4 (YPL273w)	0.225162	1
RSE1 (YML049c)	0.0388907	1		NAN1 (YPL126w)	0.96926	1
PHO81 (YGR233c)	0.221321	1		YVH1 (YIR026c)	0.458983	1
TFC3 (YAL001c)	0.127199	1		PRC1 (YMR297w)	0.473831	1
YGR266W (YGR266w)	0.00244224	1		DIP2 (YLR129w)	0.595844	1
BUR6 (YER159c)	0.318417	1		TIM50 (YPL063w)	0.0445172	1
YDL086W (YDL086w)	0.191275	1		CAF20 (YOR276W)	0.0503677	1
PTC1 (YDL006w)	0.209009	1		RBG1 (YAL036c)	0.196743	1
SSO2 (YMR183c)	0.262669	1		UME6 (YDR207c)	0.362084	1
DPL1 (YDR294c)	0.00162613	1		RPL22A (YLR061W)	0.476679	1
GND2 (YGR256w)	0.163647	1		CLU1 (YMR012w)	0.0344776	1
PDE2 (YOR360c)	0.0148119	1		GYL1 (YMR192w)	0.865938	1
POA1 (YBR022w)	0.211802	1		RPF2 (YKR081c)	0.509843	1
RPL36B (YPL249C-A)	0.00552364	1		IMD4 (YML056c)	0.0885498	1
RRP14 (YKL082c)	0.0117824	1		EFM1 (YHL039w)	0.0100422	1
YPL247C (YPL247c)	0.0162452	1		FMP46 (YKR049c)	0.00235625	1
LNP1 (YHR192w)	0.0250499	1		MCM3 (YEL032w)	0.256461	1
RPL4B (YDR012W)	0.0206245	1		YPR127W (YPR127w)	0.516414	1
GLC7 (YER133w)	0.478005	1		ENT5 (YDR153c)	0.00463919	1
RPS1A (YLR441C)	0.0465051	1		UBC9 (YDL064w)	0.0707536	1
TSR1 (YDL060w)	0.00771603	1		RPA135 (YPR010c)	0.382411	1
HMG1 (YML075c)	0.0306742	1		SEC53 (YFL045c)	0.241848	1
YKR023W (YKR023w)	0.0101105	1		APM4 (YOL062c)	0.513229	1
ENP1 (YBR247c)	0.00105628	1		ARP8 (YOR141c)	0.00161321	1
YOR289W (YOR289w)	0.835647	1		BFR2 (YDR299w)	0.498692	1
HHF1 (YBR009C)	0.0138565	1		YGL159W (YGL159w)	0.495963	1
EIS1 (YMR031c)	0.543954	1		ECM25 (YJL201w)	0.0792843	1
CAJ1 (YER048c)	0.00347749	1		RPL5 (YPL131W)	0.228036	1
SUB1 (YMR039c)	0.0365734	1		LSB1 (YGR136w)	0.66115	1
YBT1 (YLL048c)	0.0352721	1		TAF4 (YMR005w)	0.846052	1
CDC55 (YGL190c)	0.0106078	1		GRX8 (YLR364w)	0.00168038	1
MOG1 (YJR074w)	0.12899	1		SEC5 (YDR166c)	0.594793	1
DSD1 (YGL196w)	0.00259361	1		CIR1 (YGR207c)	0.0351006	1
RGD2 (YFL047w)	0.0047292	1		TIP41 (YPR040w)	0.0171417	1
APM3 (YBR288c)	0.00127032	1		RPC40 (YPR110c)	0.328327	1
HHO1 (YPL127c)	0.326621	1		SMI1 (YGR229c)	0.00468898	1
RPS22B;RPS22A (YLR367W;YJL190C)	0.00876674	1		HGH1 (YGR187c)	0.34797	1
RPS20 (YHL015W)	0.00281589	1		NOP13 (YNL175c)	0.894731	1
TOM40 (YMR203w)	0.906923	1		THI80 (YOR143c)	0.816291	1
TWF1 (YGR080w)	0.285661	1		PHO91 (YNR013c)	0.296788	1
RPL35B;RPL35A (YDL136W;YDL191W)	0.00680961	1		DNF2 (YDR093w)	0.269166	1
RSC8 (YFR037c)	0.00766963	1		LST8 (YNL006w)	0.00577258	1
YPR148C (YPR148c)	0.190974	1		GCN3 (YKR026c)	0.837059	1
FEN1 (YCR034w)	0.219934	1		ORM2 (YLR350w)	0.570567	1
GUK1 (YDR454C)	0.00717446	1		LTP1 (YPR073c)	0.00908893	1
SEG1 (YMR086w)	0.11338	1		ADE57 (YGL234w)	0.0669522	1
YCK2 (YNL154c)	0.00159287	1		UTP4 (YDR324c)	0.379883	1
YCR090C (YCR090c)	0.167014	1		RRP6 (YOR001w)	0.10151	1
HOS3 (YPL116w)	0.00386925	1		PAN2 (YGL094c)	0.849768	1
NOT3 (YIL038c)	0.0135328	1		IKI3 (YLR384c)	0.725862	1
JSN1 (YJR091c)	0.222055	1		MDV1 (YJL112w)	0.0141577	1
TPM2 (YIL138c)	0.460759	1		ERG7 (YHR072W)	0.419322	1
RIM1 (YCR028c-a)	0.0975892	1		SWD2 (YKL018w)	0.0363403	1
CCR4 (YAL021C)	0.0362257	1		RET1 (YOR207c)	0.0547257	1
RPE1 (YJL121c)	0.374096	1		SKY1 (YMR216c)	0.00258637	1
SHM2 (YLR058c)	0.443541	1		RAD3 (YER171w)	0.655462	1
TFG1 (YGR186w)	0.0966141	1		PLP2 (YOR281c)	0.257277	1
RPS4B;RPS4A (YHR203C;YJR145C)	0.0183411	1		KIC1 (YHR102w)	0.660059	1
NAS6 (YGR232w)	0.367266	1		ERG6 (YML008C)	0.0601314	1
VHS2 (YIL135c)	0.502335	1		RUD3 (YOR216c)	0.00603632	1
POP2 (YNR052c)	0.136761	1		EUG1 (YDR518w)	0.163768	1
ETR1 (YBR026c)	0.00217849	1		UTP10 (YJL109c)	0.692706	1
PEX14 (YGL153w)	0.687827	1		OCH1 (YGL038c)	0.00646318	1
VPS1 (YKR001c)	0.0698817	1		MDN1 (YLR106c)	0.867678	1
MET7 (YOR241w)	0.00504219	1		FMP43 (YGR243w)	0.0298983	1
TAF6 (YGL112c)	0.0269412	1		GCV2 (YMR189w)	0.095822	1
ERG10 (YPL028W)	0.150098	1		MAK21 (YDR060w)	0.59812	1
HRK1 (YOR267c)	0.0138007	1		PMI40 (YER003C)	0.279868	1
ENT2 (YLR206w)	0.00466883	1		FBP26 (YJL155c)	0.0317559	1
PBP1 (YGR178c)	0.0234527	1		SEC9 (YGR009c)	0.0317938	1
SOL1 (YNR034w)	0.0698829	1		GPA1 (YHR005C)	0.0959352	1
TYR1 (YBR166c)	0.0228247	1		NOC3 (YLR002c)	0.014947	1
NUP57 (YGR119c)	0.0102712	1		BOI2 (YER114c)	0.0181077	1
DYN2 (YDR424c)	0.899396	1		TVP18 (YMR071c)	0.0130965	1
IWR1 (YDL115c)	0.1502	1		UTP8 (YGR128c)	0.196157	1
CTT1 (YGR088W)	0.706706	1		MRS6 (YOR370c)	0.0051765	1
ARC19 (YKL013c)	0.0199523	1		ECI1 (YLR284c)	0.00324086	1
MMF1 (YIL051c)	0.052987	1		NOC2 (YOR206w)	0.263292	1
YCR043C (YCR043c)	0.777876	1		YAP1802 (YGR241c)	0.201905	1
YAR1 (YPL239w)	0.126471	1		MPP10 (YJR002w)	0.59675	1
SAM37 (YMR060c)	0.515624	1		NUG1 (YER006w)	0.454639	1
CSN12 (YJR084w)	0.434609	1		RPC37 (YKR025w)	0.983072	1
PUP3 (YER094c)	0.000914507	1		RNR4 (YGR180c)	0.0107423	1
RFC1 (YOR217w)	0.00115001	1		SSS1 (YDR086c)	0.550092	1
PIB2 (YGL023c)	0.224575	1		GDH3 (YAL062w)	0.00201653	1
IAH1 (YOR126c)	0.484674	1		NOP7 (YGR103w)	0.0179723	1
YCK1 (YHR135c)	0.628521	1		NHP2 (YDL208w)	0.837841	1
UME1 (YPL139c)	0.441525	1		NOP14 (YDL148c)	0.296149	1
PAA1 (YDR071c)	0.00269959	1		RAI1 (YGL246C)	0.211041	1
MSN5 (YDR335w)	0.00376679	1		FOL3 (YMR113w)	0.902612	1
NUP145 (YGL092w)	0.00251547	1		IMP4 (YNL075w)	0.890655	1
RPL16B (YNL069C)	0.0133719	1		VBA4 (YDR119w)	0.343468	1
RPS3 (YNL178W)	0.0103974	1		SIT4 (YDL047w)	0.00371892	1
ISC1 (YER019w)	0.13416	1		SWI6 (YLR182w)	0.0315089	1
APL4 (YPR029c)	0.00224922	1		SML1 (YML058w)	0.240467	1
MCX1 (YBR227c)	0.847255	1		SPC3 (YLR066w)	0.715793	1
LAS17 (YOR181w)	0.0281652	1		RRP46 (YGR095c)	0.493853	1
HEM4 (YOR278w)	0.860684	1		KTR1 (YOR099w)	0.0332519	1
TUB1 (YML085c)	0.0278664	1		ILV5 (YLR355c)	0.125314	1
MAD1 (YGL086w)	0.021443	1		EMP70 (YLR083c)	0.981821	1
HBS1 (YKR084c)	0.0152638	1		YPT32 (YGL210W)	0.0310909	1
YDR266C (YDR266c)	0.00390942	1		RLI1 (YDR091c)	0.346472	1
GAA1 (YLR088w)	0.124597	1		TDH1 (YJL052W)	0.0158312	1
PRS1 (YKL181w)	0.0268293	1		PKH1 (YDR490c)	0.149602	1
CYC3 (YAL039c)	0.0437491	1		APM1 (YPL259c)	0.0992299	1
SEG2 (YKL105c)	0.623822	1		KEX1 (YGL203c)	0.749018	1
ARC1 (YGL105w)	0.0435766	1		RPP1 (YHR062c)	0.856922	1
BRX1 (YOL077c)	0.0103765	1		ERP3 (YDL018c)	0.189611	1
MDJ1 (YFL016c)	0.775636	1		UBA2 (YDR390c)	0.0235922	1
TAF10 (YDR167w)	0.304091	1		HOS4 (YIL112w)	0.0336985	1
GLO3 (YER122c)	0.0450395	1		YNL040W (YNL040w)	0.632938	1
GFA1 (YKL104C)	0.00151146	1		TAF7 (YMR227c)	0.397994	1
TEF1 (YBR118wYPR080w)	0.00102718	1		HOM3 (YER052c)	0.349724	1
DBP1 (YPL119c)	0.0489502	1		SAP185 (YJL098w)	0.00446616	1
SAP190 (YKR028W)	0.0146174	1		SPE2 (YOL052c)	0.00164581	1
PAP1 (YKR002w)	0.455783	1		RSR1 (YGR152c)	0.427144	1
RSP5 (YER125w)	0.00568208	1		POT1 (YIL160c)	0.0209216	1
YHR045W (YHR045w)	0.267168	1		GNA1 (YFL017c)	0.0119618	1
NOP1 (YDL014w)	0.00566153	1		DOM34 (YNL001w)	0.927037	1
TRM1 (YDR120C)	0.0224672	1		UBC7 (YMR022w)	0.677472	1
MET6 (YER091C)	0.628513	1		SAS10 (YDL153c)	0.29376	1
RPL27A;RPL27B (YHR010W;YDR471W)	0.0267818	1		GCD14 (YJL125c)	0.0667969	1
BNA1 (YJR025c)	0.0838782	1		SYO1 (YDL063c)	0.144384	1
YLH47 (YPR125w)	0.574684	1		AIM45 (YPR004c)	0.2625	1
SSF1 (YHR066w)	0.148374	1		DNF1 (YER166w)	0.00556191	1
TIM54 (YJL054w)	0.836252	1		CAB1 (YDR531w)	0.592638	1
ARA2 (YMR041c)	0.939773	1		PXR1 (YGR280c)	0.344553	1
YME2 (YMR302c)	0.0499616	1		GAL11 (YOL051w)	0.121913	1
BET3 (YKR068c)	0.153995	1		TRM5 (YHR070w)	0.139835	1
SEH1 (YGL100w)	0.53395	1		SAM35 (YHR083w)	0.00240561	1
RHO5 (YNL180c)	0.494466	1		SGV1 (YPR161c)	0.11465	1
PTK2 (YJR059w)	0.135212	1		TRM8 (YDL201w)	0.179924	1
SEC8 (YPR055w)	0.0344408	1		DBP3 (YGL078c)	0.0272009	1
YRA2 (YKL214c)	0.262659	1		SRP14 (YDL092w)	0.194327	1
MAK11 (YKL021c)	0.0777146	1		MRD1 (YPR112c)	0.489914	1
TRP3 (YKL211c)	0.0453851	1		LOS1 (YKL205w)	0.0531044	1
YPL199C (YPL199c)	0.0474034	1		SET5 (YHR207c)	0.928245	1
ATG20 (YDL113c)	0.0916129	1		NOB1 (YOR056c)	0.00239753	1
PEP4 (YPL154c)	0.738626	1		HAS1 (YMR290c)	0.0717708	1
NUP120 (YKL057c)	0.331181	1		URA2 (YJL130c)	0.00492017	1
SRP21 (YKL122C)	0.874594	1		RPB8 (YOR224c)	0.019325	1
ABF1 (YKL112W)	0.152943	1		NMD3 (YHR170W)	0.316256	1
PDR1 (YGL013C)	0.00487193	1		HSL1 (YKL101w)	0.207268	1
SRB2 (YHR041c)	0.253815	1		YDR161W (YDR161w)	0.880188	1
UBA1 (YKL210w)	0.0149707	1		GYP5 (YPL249c)	0.707871	1
PAB1 (YER165W)	0.018284	1		ARD1 (YHR013c)	0.629342	1
LSM6 (YDR378C)	0.113526	1		RAD50 (YNL250w)	0.228589	1
OXP1 (YKL215c)	0.0797646	1		PTC7 (YHR076w)	0.00738592	1
RBL2 (YOR265w)	0.00113938	1		CFT1 (YDR301w)	0.664003	1
MNN2 (YBR015c)	0.308956	1		MSK1 (YNL073w)	0.0123916	1
SRM1 (YGL097w)	0.00576099	1		DEP1 (YAL013w)	0.683072	1
KAP122 (YGL016w)	0.00841248	1		ADH5 (YBR145w)	0.687509	1
YPL260W (YPL260w)	0.0130301	1		ARG7 (YMR062c)	0.11237	1
YER134C (YER134c)	0.0400173	1		CIA1 (YDR267c)	0.0836414	1
IFM1 (YOL023w)	0.179497	1		PRP28 (YDR243c)	0.872088	1
ALT1 (YLR089c)	0.292721	1		SLF1 (YDR515w)	0.00305688	1
MCM4 (YPR019w)	0.173302	1		MLP1 (YKR095w)	0.662808	1
GAS3 (YMR215w)	0.169491	1		DSE4 (YNR067c)	0.0483366	1
MNS1 (YJR131w)	0.472692	1		NOP8 (YOL144w)	0.86259	1
NOC4 (YPR144c)	0.806426	1		GCD10 (YNL062c)	0.128151	1
GAS5 (YOL030w)	0.00525769	1		NSA1 (YGL111w)	0.0630603	1
CMP2 (YML057w)	0.0155171	1		PRS3 (YHL011c)	0.0133281	1
RUP1 (YOR138c)	0.817846	1		SSL2 (YIL143c)	0.300871	1
RDI1 (YDL135c)	0.0112548	1		ALT2 (YDR111c)	0.249511	1
TIF5 (YPR041W)	0.0509175	1		ISU1 (YPL135w)	0.947624	1
ARB1 (YER036c)	0.000903226	1		GPB1 (YOR371c)	0.0180925	1
HBN1 (YCL026c-b)	0.401831	1		LCP5 (YER127w)	0.118273	1
CAF16 (YFL028c)	0.322121	1		RCM1 (YNL022c)	0.163649	1
ALG9 (YNL219c)	0.0499318	1		NUM1 (YDR150w)	0.0105364	1
CET1 (YPL228W)	0.419736	1		HLJ1 (YMR161w)	0.0635627	1
BCY1 (YIL033C)	0.479083	1		YKR018C (YKR018c)	0.989659	1
TPK2 (YPL203w)	0.182368	1		STF1 (YDL130w-a)	0.00569637	1
STO1 (YMR125w2)	0.00138193	1		TLG2 (YOL018c)	0.0792678	1
EFB1 (YAL003W)	0.407532	1		NOP53 (YPL146c)	0.0704494	1
REH1 (YLR387c)	0.0050724	1		YSC83 (YHR017w)	0.0798991	1
YAP1 (YML007w)	0.946799	1		ERJ5 (YFR041c)	0.538266	1
ANT1 (YPR128c)	0.0467081	1		RIB2 (YOL066c)	0.00569601	1
NQM1 (YGR043c)	0.24949	1		BUD17 (YNR027w)	0.591185	1
TAF14 (YPL129w)	0.804042	1		PPH21 (YDL134c)	0.641235	1
RFC3 (YNL290w)	0.188744	1		DNF3 (YMR162c)	0.473542	1
NOP12 (YOL041c)	0.124322	1		PST1 (YDR055w)	0.0590141	1
PRE10 (YOR362C)	0.02312	1		YER156C (YER156c)	0.0295771	1
RIB3 (YDR487c)	0.304426	1		UTP11 (YKL099C)	0.325809	1
SFH5 (YJL145w)	0.527339	1		RPC17 (YJL011c)	0.0575768	1
SIS2 (YKR072c)	0.18721	1		RPL21A (YBR191w)	0.606142	1
YNL181W (YNL181w)	0.588312	1		PIK1 (YNL267w)	0.186442	1
URB2 (YJR041c)	0.496407	1		ALB1 (YJL122w)	0.0190748	1
YML079W (YML079w)	0.167761	1		RPF1 (YHR088w)	0.0114224	1
RPS16B;RPS16A (YDL083C;YMR143W)	0.0303095	1		TPT1 (YOL102c)	0.0233846	1
IRR1 (YIL026c)	0.704699	1		DPH6 (YLR143w)	0.268	1
SHQ1 (YIL104c)	0.617073	1		URA1 (YKL216w)	0.978914	1
BRE1 (YDL074c)	0.167182	1		CCM1 (YGR150c)	0.00639719	1
VPS74 (YDR372c)	0.170076	1		ICP55 (YER078c)	0.0605295	1
KIN2 (YLR096w)	0.0395531	1		CAF120 (YNL278w)	0.0111061	1
YIL108W (YIL108w)	0.488526	1		SDA1 (YGR245c)	0.335199	1
ACT1 (YFL039c)	0.0176276	1		RMT2 (YDR465c)	0.00223606	1
OLA1 (YBR025c)	0.0303049	1		HCA4 (YJL033w)	0.00121024	1
ARP7 (YPR034w)	0.00144096	1		MMS1 (YPR164w)	0.0584772	1
MNN5 (YJL186w)	0.34206	1		MCT1 (YOR221c)	0.00321293	1
SAC1 (YKL212w)	0.00293316	1		GRE1 (YPL223c)	0.220291	1
SSU72 (YNL222w)	0.410485	1		REF2 (YDR195w)	0.00503567	1
YNL035C (YNL035c)	0.487863	1		LAG2 (YOL025w)	0.00498162	1
NUP82 (YJL061w)	0.0595662	1		DNM1 (YLL001w)	0.0133512	1
PMC1 (YGL006w)	0.148351	1		HEM13 (YDR044w)	0.0225078	1
GCD6 (YDR211w)	0.0751917	1		ALD5 (YER073W)	0.0161064	1
UBA4 (YHR111w)	0.0154376	1		HPM1 (YIL110w)	0.897032	1
RTR1 (YER139c)	0.614486	1		YGR201C (YGR201c)	0.532647	1
MGR2 (YPL098c)	0.0262066	1		NIF3 (YGL221c)	0.655786	1
HPR1 (YDR138w)	0.135307	1		CHO1 (YER026C)	0.0286459	1
SBA1 (YKL117W)	0.207934	1		SNF2 (YOR290c)	0.00638016	1
CRH1 (YGR189c)	0.757694	1		DAP1 (YPL170w)	0.0170792	1
SFA1 (YDL168w)	0.688676	1		NSG1 (YHR133c)	0.233485	1
HOC1 (YJR075W)	0.496792	1		SET2 (YJL168c)	0.0106262	1
SSD1 (YDR293c)	0.099199	1		MEF1 (YLR069c)	0.00868096	1
IES1 (YFL013c)	0.860757	1		TID3 (YIL144w)	0.375962	1
PNP1 (YLR209c)	0.260832	1		YNK1 (YKL067w)	0.00103293	1
HSV2 (YGR223c)	0.195001	1		SRP40 (YKR092c)	0.0175209	1
TKL1 (YPR074C)	0.0141442	1		RLP24 (YLR009w)	0.00156583	1
NDC1 (YML031w)	0.032541	1		SDS3 (YIL084c)	0.0422096	1
CDC1 (YDR182w)	0.694889	1		RRP40 (YOL142w)	0.148208	1
PAH1 (YMR165c)	0.732347	1		YGP1 (YNL160w)	0.0834766	1
NOP6 (YDL213c)	0.889194	1		VID28 (YIL017c)	0.0307405	1
LSM1 (YJL124c)	0.492134	1		YOR1 (YGR281w)	0.817939	1
DUS1 (YML080w)	0.81115	1		BAT1 (YHR208w)	0.010997	1
YCR087C-A (YCR087c-a)	0.861926	1		SIR4 (YDR227w)	0.00833929	1
PHB1 (YGR132c)	0.731955	1		SSQ1 (YLR369w)	0.000932094	1
EPS1 (YIL005w)	0.576679	1		RRP17 (YDR412w)	0.426875	1
SEC66 (YBR171w)	0.124782	1		SSB2 (YNL209W)	0.0968807	1
SSM4 (YIL030c)	0.00569267	1		BUD7 (YOR299w)	0.142595	1
NUS1 (YDL193w)	0.0306022	1		HSP26 (YBR072W)	0.0120742	1
HSH155 (YMR288w)	0.877581	1		DBP7 (YKR024c)	0.00485542	1
ARG4 (YHR018c)	0.675823	1		YKL107W (YKL107w)	0.675337	1
NOP58 (YOR310c)	0.0021538	1		FSF1 (YOR271c)	0.00241414	1
SPT8 (YLR055c)	0.27386	1		GLT1 (YDL171c)	0.00134039	1
NUP192 (YJL039c)	0.726748	1		MYO1 (YHR023w)	0.474611	1
PIN3 (YPR154w)	0.374203	1		ERP4 (YOR016c)	0.00217614	1
GOS1 (YHL031c)	0.13054	1		CYB5 (YNL111c)	0.408234	1
RHO3 (YIL118w)	0.00249617	1		HEF3 (YNL014W)	0.129219	1
SPA2 (YLL021w)	0.0129633	1		SIP18 (YMR175w)	0.466504	1
PAN5 (YHR063c)	0.392399	1		HSL7 (YBR133c)	0.357441	1
MUK1 (YPL070w)	0.21992	1		LEU1 (YGL009c)	0.00265351	1
HTZ1 (YOL012C)	0.6705	1		ELO1 (YJL196c)	0.32018	1
MCM7 (YBR202w)	0.0032245	1		SSA3 (YBL075c)	0.521428	1
SEC15 (YGL233w)	0.134413	1
RSC3 (YDR303c)	0.000897182	1
PRS2 (YER099c)	0.551353	1
YPT6 (YLR262c)	0.858948	1
CDC33 (YOL139c)	0.0268178	1
LCB1 (YMR296c)	0.0234044	1
PHO86 (YJL117w)	0.00285931	1
MCM6 (YGL201C)	0.00442446	1
RBG2 (YGR173w)	0.445029	1
EMW1 (YNL313c)	0.00195229	1
SKP1 (YDR328C)	0.32925	1
NCA2 (YPR155c)	0.00205608	1
RPL10 (YLR075w)	0.0700939	1
MVD1 (YNR043w)	0.0458409	1
MOT1 (YPL082c)	0.162855	1
NSG2 (YNL156c)	0.493477	1
UTP5 (YDR398w)	0.151975	1
SFB3 (YHR098c)	0.00295031	1
SVL3 (YPL032c)	0.948241	1
ALG2 (YGL065c)	0.251476	1
SUP35 (YDR172w)	0.0685825	1
YKL033W-A (YKL033w-a)	0.199658	1
VPS35 (YJL154c)	0.0432895	1
RGC1 (YPR115w)	0.489857	1
PRO2 (YOR323c)	0.0135173	1
GTT1 (YIR038c)	0.954774	1
RAV1 (YJR033c)	0.472304	1
TOA2 (YKL058w)	0.239629	1

## Sheet: RespMet_CLS
Negatively Correlated Molecules				Positively Correlated Molecules
Molecule	p-value	p.adj		Molecule	p-value	p.adj
Guanine	8.36425e-24	1.81504e-21		Unidentified metabolite, RT 13.1066 (R)	4.20072e-27	9.15756e-25
Hypoxanthine	7.27601e-23	1.57162e-20		Unidentified metabolite, RT 21.4754 (R)	4.91276e-22	1.05624e-19
Xanthine	2.3345e-18	4.90246e-16		Unidentified metabolite, RT 20.8075 (R)	1.09856e-21	2.35092e-19
Unidentified metabolite, RT 16.2055 (R)	6.44123e-15	1.33978e-12		Phosphoenolpyruvic acid	2.1046e-20	4.4828e-18
Unidentified metabolite, RT 9.8632 (R)	8.20278e-13	1.69797e-10		3-phospho-D-glyceric acid	8.22828e-20	1.74439e-17
Unidentified metabolite, RT 10.8524	2.02297e-12	4.16731e-10		Unidentified metabolite, RT 22.3153 (R)	1.01929e-19	2.15069e-17
Tyrosine (3TMS)	2.93669e-12	6.02021e-10		2-phosphoplgyceric acid	2.27407e-15	4.7528e-13
Unidentified metabolite, RT 15.6883	3.66334e-12	7.47322e-10		2-Ketoglutaric acid	7.46326e-12	1.51504e-09
Tryptophan	1.61154e-11	3.25532e-09		Glutamic Acid	7.28692e-09	1.42824e-06
2-Hydroxyglutaric acid	8.61623e-10	1.73186e-07		Biotin	2.30801e-08	4.47753e-06
Unidentified metabolite, RT 19.1559	3.10107e-09	6.20214e-07		Unidentified metabolite, RT 20.2438 (R)	2.73314e-06	0.000489233
Proline	3.69369e-09	7.35045e-07		Pyrophosphate	7.5184e-06	0.00132324
lactic acid (lactate)	5.95996e-09	1.18007e-06		Glutamine	2.86124e-05	0.0048355
Guanosine	6.84472e-09	1.34841e-06		Unidentified metabolite, RT 14.4323 (R)	3.37115e-05	0.0055961
Glyceric acid	2.15025e-08	4.19299e-06		Orotic Acid	4.16075e-05	0.00677261
Unidentified metabolite, RT 20.6995	7.44202e-08	1.43631e-05		Asparagine	0.000230093	0.0333634
Unidentified metabolite, RT 11.4399 (R)	1.61076e-07	3.09266e-05		Unidentified metabolite, RT 12.646 (R)	0.0003561	0.0494142
Unidentified metabolite, RT 17.1424 (R)	2.01505e-07	3.84875e-05		d-Aminolevulinic acid	0.000492749	0.0660284
Unidentified metabolite, RT 18.0305	2.3736e-07	4.50983e-05		Unidentified metabolite, RT 18.9591 (R)	0.000920055	0.118687
Phenylalanine	2.9319e-07	5.54129e-05		Unidentified metabolite, RT 17.9422	0.00130152	0.161389
Dioxopiperazine	3.55607e-07	6.68541e-05		Serine	0.00185754	0.228478
Unidentified metabolite, RT 13.7754	3.72237e-07	6.96083e-05		Unidentified metabolite, RT 20.3127	0.0020733	0.250869
Unidentified metabolite, RT 16.1759	4.99699e-07	9.2944e-05		Unidentified metabolite, RT 8.503 (R)	0.00311942	0.364972
Unidentified metabolite, RT 22.9918 (R)	6.43912e-07	0.000119124		Unidentified metabolite, RT 6.6176 (R)	0.645903	1
Unidentified metabolite, RT 16.1819	6.85101e-07	0.000126059		Unidentified metabolite, RT 16.935	0.0639735	1
Unidentified metabolite, RT 16.9689	9.74113e-07	0.000178263		Unidentified metabolite, RT 4.4357 (R)	0.315598	1
Adenosine-5-monophosphate (AMP)	1.3327e-06	0.000242552		Unidentified metabolite, RT 18.7851	0.0243344	1
Ornithine (4TMS)	2.08771e-06	0.000377875		Unidentified metabolite, RT 16.1415	0.0330528	1
Unidentified metabolite, RT 22.8477 (R)	2.32853e-06	0.000419135		Unidentified metabolite, RT 19.2412 (R)	0.00987766	1
Unidentified metabolite, RT 13.934	2.93282e-06	0.000522043		Unidentified metabolite, RT 17.9028 (R)	0.674714	1
Unidentified metabolite, RT 14.7365	4.54797e-06	0.000804991		4-aminobutanoic acid	0.384037	1
Alanine	8.52488e-06	0.00149185		Unidentified metabolite, RT 12.2933	0.268579	1
Isoleucine	1.09148e-05	0.00189917		Unidentified metabolite, RT 22.3598 (R)	0.319345	1
Adenosine	1.4396e-05	0.0024905		Unidentified metabolite, RT 7.7089 (R)	0.920183	1
Unidentified metabolite, RT 13.4093	1.79767e-05	0.00309198		Methionine	0.0845223	1
Thymine	2.45493e-05	0.00419793		Unidentified metabolite, RT 13.8696 (R)	0.666081	1
Unidentified metabolite, RT 23.4527	2.58137e-05	0.00438832		Unidentified metabolite, RT 12.8687	0.0190377	1
Unidentified metabolite, RT 10.5073 (R)	3.19749e-05	0.00537179		Unidentified metabolite, RT 19.9028 (R)	0.0281984	1
Unidentified metabolite, RT 18.0724	3.27271e-05	0.00546543		Unidentified metabolite, RT 5.0404	0.995805	1
Valine	3.46947e-05	0.00572462		Unidentified metabolite, RT 15.9333	0.672757	1
Unidentified metabolite, RT 17.8334	4.12964e-05	0.00677261		Uridine	0.412207	1
Unidentified metabolite, RT 17.871 (R)	4.14349e-05	0.00677261		Unidentified metabolite, RT 20.2696 (R)	0.260264	1
Unidentified metabolite, RT 18.7888	4.71957e-05	0.00759851		Unidentified metabolite, RT 6.8949 (R)	0.950373	1
Aspartic Acid	5.88886e-05	0.00942218		6-(Dimethylamino)purine	0.55444	1
Unidentified metabolite, RT 5.0695	6.35755e-05	0.0101085		Unidentified metabolite, RT 14.9968	0.967967	1
Unidentified metabolite, RT 16.2024 (R)	6.41782e-05	0.0101402		Unidentified metabolite, RT 26.6213 (R)	0.141408	1
Unidentified metabolite, RT 20.5273	6.82361e-05	0.0107131		Unidentified metabolite, RT 17.841	0.617269	1
Unidentified metabolite, RT 10.7264 (R)	7.58347e-05	0.0118302		Unidentified metabolite, RT 5.696	0.345138	1
Unidentified metabolite, RT 17.8444	8.64442e-05	0.0133989		Unidentified metabolite, RT 21.4956 (R)	0.322874	1
Unidentified metabolite, RT 22.7777 (R)	9.48199e-05	0.0146023		Unidentified metabolite, RT 19.8078	0.225989	1
3-deoxytetronic acid	0.000100375	0.0153574		Unidentified metabolite, RT 21.6597	0.392375	1
Unidentified metabolite, RT 20.9502	0.000103905	0.0157936		Unidentified metabolite, RT 23.5869 (R)	0.989886	1
Unidentified metabolite, RT 23.8618 (R)	0.000117986	0.0178158		Unidentified metabolite, RT 15.048	0.604577	1
Unidentified metabolite, RT 11.5003 (R)	0.000131544	0.0197316		Unidentified metabolite, RT 14.8355	0.177085	1
Unidentified metabolite, RT 18.1081	0.000137375	0.0204689		Unidentified metabolite, RT 10.1957 (R)	0.767635	1
Histidine	0.000147873	0.0218852		Unidentified metabolite, RT 5.3056	0.465156	1
Unidentified metabolite, RT 21.3512	0.000163942	0.0240995		Unidentified metabolite, RT 15.9616 (R)	0.0571115	1
Unidentified metabolite, RT 16.633 (R)	0.000164514	0.0240995		Fructose-6-Phosphate	0.552995	1
Unidentified metabolite, RT 14.487	0.000231895	0.0333929		Malic acid	0.0222223	1
Glycerol-3-phosphate	0.000275641	0.0394166		Unidentified metabolite, RT 15.2207 (R)	0.115256	1
Unidentified metabolite, RT 25.087 (R)	0.000315487	0.0447992		Adenine	0.120821	1
Unidentified metabolite, RT 16.3016 (R)	0.000342054	0.0482297		Urea	0.0727035	1
Unidentified metabolite, RT 17.9274 (R)	0.000346875	0.0485624		Unidentified metabolite, RT 21.0496	0.0231548	1
Unidentified metabolite, RT 20.8307	0.000355498	0.0494142		Unidentified metabolite, RT 19.0433 (R)	0.631632	1
Citric acid	0.000362928	0.0497211		Unidentified metabolite, RT 17.5322 (R)	0.469603	1
Unidentified metabolite, RT 18.4496	0.000445578	0.0605986		Unidentified metabolite, RT 20.537	0.0217546	1
Unidentified metabolite, RT 19.3718 (R)	0.000461912	0.0623581		Threonine	0.478708	1
Aminomalonic acid	0.00065182	0.086692		Cysteine	0.881909	1
Unidentified metabolite, RT 19.9257	0.000773126	0.102053		Unidentified metabolite, RT 7.1576 (R)	0.418045	1
Unidentified metabolite, RT 22.4886 (R)	0.000780022	0.102183		Homoserine	0.0828566	1
Unidentified metabolite, RT 11.1889 (R)	0.000814131	0.105837		Unidentified metabolite, RT 21.766 (R)	0.328181	1
Unidentified metabolite, RT 18.4614 (R)	0.00101868	0.130391		Unidentified metabolite, RT 25.6561 (R)	0.682048	1
Unidentified metabolite, RT 16.7858 (R)	0.00102702	0.130432		Unidentified metabolite, RT 12.4393 (R)	0.0756389	1
Unidentified metabolite, RT 15.9896 (R)	0.00107569	0.135537		Unidentified metabolite, RT 16.1241 (R)	0.119394	1
Unidentified metabolite, RT 19.9136	0.00120156	0.150195		Unidentified metabolite, RT 11.8108 (R)	0.101533	1
Unidentified metabolite, RT 21.7047 (R)	0.00188392	0.229839		Unidentified metabolite, RT 26.3597 (R)	0.782709	1
Unidentified metabolite, RT 16.423 (R)	0.0023851	0.286212		2-Aminoadipic acid	0.0458236	1
Unidentified metabolite, RT 23.3406	0.00243102	0.289292		Pyruvic acid	0.0327596	1
Unidentified metabolite, RT 19.3878	0.00288293	0.340186		Unidentified metabolite, RT 11.019 (R)	0.153931	1
Unidentified metabolite, RT 5.8688 (R)	0.0039294	0.45581
2-methylglyceric acid	0.00422911	0.486348
Unidentified metabolite, RT 20.2584 (R)	0.00423421	0.486348
Glycine	0.00453494	0.512448
Unidentified metabolite, RT 6.9091 (R)	0.00469258	0.525569
Unidentified metabolite, RT 16.9919 (R)	0.00496404	0.551009
5-Methylthioadenosine	0.0055692	0.612612
p-aminobenzoic acid (paba)	0.00566359	0.617332
Unidentified metabolite, RT 21.711	0.00591942	0.639297
Unidentified metabolite, RT 17.5387	0.00640716	0.685567
Unidentified metabolite, RT 21.6987 (R)	0.00757645	0.803103
Unidentified metabolite, RT 4.9632 (R)	0.627895	1
Unidentified metabolite, RT 5.6352 (R)	0.2122	1
Unidentified metabolite, RT 12.0136 (R)	0.0120134	1
L-2-aminobutyric acid	0.64989	1
Unidentified metabolite, RT 16.7428	0.822064	1
Unidentified metabolite, RT 24.0266	0.293327	1
Unidentified metabolite, RT 14.3407	0.648384	1
Unidentified metabolite, RT 9.2161 (R)	0.0776603	1
Aconitic acid (Z)	0.0825249	1
Unidentified metabolite, RT 14.2179 (R)	0.0554358	1
Unidentified metabolite, RT 19.1175 (R)	0.156508	1
Ornithine (3TMS)	0.326113	1
Unidentified metabolite, RT 17.7574	0.143162	1
Unidentified metabolite, RT 7.6987 (R)	0.99931	1
Unidentified metabolite, RT 16.8416 (R)	0.465044	1
3,4-Dimethylbenzoic acid	0.557699	1
Unidentified metabolite, RT 23.978 (R)	0.578863	1
Unidentified metabolite, RT 19.3586	0.569816	1
Unidentified metabolite, RT 18.0388	0.0311858	1
Unidentified metabolite, RT 27.2971 (R)	0.827913	1
Unidentified metabolite, RT 19.3548 (R)	0.814747	1
Fumaric acid	0.117841	1
Unidentified metabolite, RT 11.0823 (R)	0.694573	1
Unidentified metabolite, RT 15.2271	0.0218819	1
Unidentified metabolite, RT 18.1647	0.0327472	1
Unidentified metabolite, RT 7.7873 (R)	0.399226	1
Unidentified metabolite, RT 10.3175 (R)	0.0141597	1
Lysine	0.331553	1
Unidentified metabolite, RT 8.7559 (R)	0.931651	1
Tyrosine (2TMS)	0.00980907	1
Unidentified metabolite, RT 17.2737 (R)	0.976668	1
Unidentified metabolite, RT 11.086 (R)	0.839469	1
Unidentified metabolite, RT 10.5862 (R)	0.101729	1
Unidentified metabolite, RT 22.1711 (R)	0.711165	1
Myristic acid	0.74826	1
Unidentified metabolite, RT 21.949 (R)	0.11575	1
Unidentified metabolite, RT 18.3804 (R)	0.902379	1
Unidentified metabolite, RT 10.5427 (R)	0.463316	1
Unidentified metabolite, RT 15.6457	0.764831	1
Unidentified metabolite, RT 11.1271 (R)	0.0106858	1
Unidentified metabolite, RT 6.0401 (R)	0.332809	1
Unidentified metabolite, RT 7.0056 (R)	0.694095	1
Unidentified metabolite, RT 6.7798 (R)	0.520592	1
Leucine	0.0358071	1
Unidentified metabolite, RT 15.2862	0.0211382	1
Unidentified metabolite, RT 14.8791	0.0285267	1
2-Aminoheptanedioic acid	0.181834	1
Uracil	0.981332	1
Unidentified metabolite, RT 16.4564 (R)	0.0154057	1

## Sheet: RespLip_CLS
Negatively Correlated Lipids				Positively Correlated Lipids
Molecule	p-value	p.adj		Molecule	p-value	p.adj
CDP-DAG(18:1/16:1)	1.17481e-08	6.10902e-07		PE(18:1/16:1)	1.05353e-11	5.58371e-10
PI(16:1/16:1)	3.08303e-08	1.54151e-06		CL(70:4)	1.27544e-08	6.50475e-07
PS(16:1/16:1)	2.30409e-07	1.129e-05		CoQ6 (ubiquinone)	4.75834e-07	2.284e-05
Palmitic acid (FA(16:0))	1.22145e-06	5.49653e-05		CL(72:4)	5.76051e-07	2.70744e-05
PS(16:0/16:1)	1.23656e-06	5.49653e-05		PG(18:1/16:0)	8.13173e-07	3.74059e-05
CDP-DAG(16:0/16:1)	2.81462e-06	0.000118214		CL(68:4)	1.76816e-06	7.60311e-05
PG(16:1/16:1)	3.01773e-06	0.000123727		CL(68:3)	1.20799e-05	0.000459035
CDP-DAG(18:1/16:0)	8.60238e-06	0.000344095		DAG(18:1/16:0)	3.22106e-05	0.00112737
PC(16:0/16:1)	9.0166e-06	0.000351648		CL(66:3)	0.00014092	0.00465036
PI(18:1/16:1)	1.30847e-05	0.000484135		CL(64:3)	0.00253234	0.0759702
PS(18:1/16:1)	1.83505e-05	0.000660619		CL(66:4)	0.00334399	0.0936316
CDP-DAG(16:1/16:1)	4.15469e-05	0.00141259		CL(70:3)	0.00359738	0.0971293
PA(16:1/16:1)	0.000368737	0.0117996		PG(16:0/16:1)	0.0170087	0.442227
PA(16:0/16:1)	0.000571792	0.0177256		Oleic acid (FA(18:1))	0.491837	1
PS(18:1/16:0)	0.00253867	0.0759702		Palmitoleic acid (FA(16:1))	0.306226	1
PA(18:1/16:1)	0.0264167	0.660418		LPA(16:1)	0.154906	1
DAG(18:1/18:1)	0.0346427	0.831425		DAG(16:0/16:1)	0.102672	1
DMQ6	0.313804	1		PI(16:0/16:1)	0.3032	1
LPC(18:1)	0.946322	1		CL(64:2)	0.482246	1
PC(18:1/16:1)	0.0632167	1		PI(18:1/16:0)	0.523313	1
PA(18:1/16:0)	0.304329	1		CL(64:4)	0.0726975	1
PG(18:1/16:1)	0.309378	1		CL(66:2)	0.182403	1
PE(16:0/16:1)	0.172083	1		PPAB6	0.15708	1
LPC(16:1)	0.988781	1		PPHB6 (HHB)	0.680464	1
DAG(18:1/16:1)	0.227287	1
PE(18:1/16:0)	0.926962	1
PC(16:1/16:1)	0.0468837	1
LPC(16:0)	0.804524	1
DAG(16:1/16:1)	0.108106	1

## Sheet: FermProt_RLS
Negatively Correlated Proteins				Positively Correlated Proteins
Molecule	p-value	p.adj			p-value	p.adj
TPS2	7.67542e-16	1.43837e-12		RPA135	2.9753e-15	5.56679e-12
GLK1	1.08727e-15	2.03646e-12		UTP21	2.37275e-14	4.43229e-11
DCS1	1.93684e-15	3.62576e-12		YEF3	1.60037e-13	2.98309e-10
PEP4	3.23517e-15	6.04977e-12		SDA1	4.3256e-13	8.05428e-10
GGA1	1.20509e-14	2.25232e-11		GUA1	5.15337e-13	9.58012e-10
GTT1	2.64153e-14	4.93174e-11		TRM82	5.85265e-13	1.08684e-09
PRB1	3.23637e-14	6.03907e-11		ILV3	7.52793e-13	1.39718e-09
PBI2	6.98018e-14	1.3018e-10		RPA190	7.73303e-13	1.43448e-09
HSP104	2.02605e-13	3.77452e-10		UTP14	1.6243e-12	3.00495e-09
PGM2	4.34257e-13	8.08152e-10		MIS1	1.66924e-12	3.08642e-09
HSP12	4.41164e-13	8.20566e-10		COX15	1.80774e-12	3.3407e-09
YDL124W	5.68739e-13	1.05672e-09		YHR020W	8.2359e-12	1.51623e-08
UGA1	8.51488e-13	1.57866e-09		DLD2	8.31646e-12	1.53023e-08
TPS1	1.02818e-12	1.90521e-09		NOP56	1.17036e-11	2.15229e-08
GPD1	1.20094e-12	2.22415e-09		ATP4	1.70949e-11	3.13692e-08
EMI2	1.30816e-12	2.42141e-09		UTP15	1.80797e-11	3.31582e-08
SYP1	1.92256e-12	3.55098e-09		DED81	2.47535e-11	4.53731e-08
GRE3	3.01021e-12	5.55686e-09		RLI1	3.1405e-11	5.75026e-08
YPL260W	3.57635e-12	6.59836e-09		URB2	3.22293e-11	5.89797e-08
ARI1	3.72791e-12	6.87427e-09		ILV1	7.87196e-11	1.43821e-07
NTH1	4.37134e-12	8.05638e-09		CCP1	9.52593e-11	1.73753e-07
MRP8	4.67469e-12	8.61077e-09		NOG2	1.23998e-10	2.26049e-07
TDH1	1.43458e-11	2.63677e-08		DBP2	1.50659e-10	2.74199e-07
FET5	1.49136e-11	2.73963e-08		COX6	1.53597e-10	2.79393e-07
HOR2	1.57681e-11	2.89502e-08		HCA4	1.85271e-10	3.36638e-07
YMR315W	2.62178e-11	4.8031e-08		SAM1	2.40476e-10	4.36223e-07
HXK1	6.11044e-11	1.1176e-07		HAS1	2.49893e-10	4.52556e-07
IRC24	6.84881e-11	1.25196e-07		LAT1	3.28578e-10	5.94398e-07
CPS1	8.58111e-11	1.56691e-07		YTM1	3.61857e-10	6.54237e-07
CDC48	8.89694e-11	1.62369e-07		DED1	3.78909e-10	6.84688e-07
ZTA1	1.30944e-10	2.38579e-07		PRP43	4.00386e-10	7.23097e-07
ENT2	1.31186e-10	2.38889e-07		HEM1	4.63395e-10	8.36428e-07
PYK2	1.63391e-10	2.97044e-07		KRE33	5.07705e-10	9.15899e-07
CUE5	2.01819e-10	3.66504e-07		UTP13	6.70011e-10	1.20803e-06
PST2	2.12403e-10	3.85511e-07		RPL28	7.42571e-10	1.33663e-06
ENO1	2.4265e-10	4.39925e-07		ARB1	7.59767e-10	1.36682e-06
RCN2	2.43277e-10	4.40818e-07		LYS4	1.39891e-09	2.51384e-06
POM33	2.70954e-10	4.90427e-07		KRS1	1.44181e-09	2.58948e-06
TPS3	7.02549e-10	1.26599e-06		TPA1	1.4472e-09	2.59772e-06
MYO3	7.15513e-10	1.28864e-06		LPD1	1.55356e-09	2.78709e-06
BBC1	1.26209e-09	2.26924e-06		URA7	1.61749e-09	2.90016e-06
SDS24	2.42076e-09	4.32347e-06		HPT1	1.73346e-09	3.10636e-06
APE2	2.6557e-09	4.74043e-06		DBP3	1.91533e-09	3.43035e-06
UBP15	4.08968e-09	7.27145e-06		ILV2	1.94626e-09	3.48381e-06
PNC1	4.15316e-09	7.38017e-06		DRE2	2.03264e-09	3.63639e-06
CMK2	4.18763e-09	7.43723e-06		PWP2	2.04862e-09	3.66293e-06
YMR027W	5.05142e-09	8.95618e-06		NOP14	2.10094e-09	3.75438e-06
SWH1	5.14063e-09	9.10919e-06		SPE3	2.7577e-09	4.91973e-06
YGP1	6.06324e-09	1.07138e-05		ATP7	2.78041e-09	4.95747e-06
TMA17	6.81637e-09	1.20309e-05		RRP5	3.08775e-09	5.50236e-06
GYL1	9.9753e-09	1.75665e-05		RRP8	3.29169e-09	5.8625e-06
DDI1	1.35509e-08	2.37682e-05		PXR1	3.48241e-09	6.19869e-06
SSE2	1.36634e-08	2.3945e-05		URB1	3.4867e-09	6.20285e-06
DJP1	1.40434e-08	2.45899e-05		LIP5	4.2047e-09	7.46334e-06
UBC1	1.46186e-08	2.55679e-05		TRM3	4.441e-09	7.87833e-06
CDC53	1.64499e-08	2.87215e-05		NMD3	5.45593e-09	9.66245e-06
ISU1	1.90549e-08	3.32318e-05		BUD20	5.57498e-09	9.86771e-06
LSB3	2.18145e-08	3.7979e-05		CBF5	5.79562e-09	1.02524e-05
DOT5	2.83456e-08	4.91513e-05		BIO2	5.90901e-09	1.04471e-05
VPS21	3.14739e-08	5.44183e-05		TRM5	6.13937e-09	1.08421e-05
ESS1	3.17383e-08	5.48439e-05		RPL6A	8.6369e-09	1.52355e-05
PPN1	4.71078e-08	8.10725e-05		ADE6	9.76735e-09	1.72198e-05
GPT2	5.13552e-08	8.8331e-05		RPL1B;RPL1A	9.81214e-09	1.7289e-05
ARC35	5.19509e-08	8.92516e-05		RCF2	1.08861e-08	1.91595e-05
TWF1	6.19588e-08	0.000106321		NOG1	1.11172e-08	1.95551e-05
CMP2	6.20062e-08	0.000106341		POL5	1.13822e-08	2.00099e-05
DAK1	6.22311e-08	0.000106664		DBP6	1.20243e-08	2.11267e-05
GRE2	6.63446e-08	0.000113516		TRM8	1.27721e-08	2.24278e-05
YNL134C	7.19448e-08	0.000122882		YNL247W	1.30017e-08	2.2818e-05
YBR053C	7.44845e-08	0.000127071		UTP8	1.36594e-08	2.3945e-05
YML131W	8.73328e-08	0.000148815		NSA2	1.45345e-08	2.54354e-05
PAR32	8.82479e-08	0.000150286		MAK21	1.5178e-08	2.65312e-05
FTH1	9.16899e-08	0.000155965		HEM15	1.61585e-08	2.82289e-05
FRA1	9.79068e-08	0.000166344		ROK1	1.68906e-08	2.94741e-05
YCP4	1.04584e-07	0.000177584		PNO1	2.07408e-08	3.61512e-05
GDH2	1.22199e-07	0.000207249		UTP20	2.1389e-08	3.72597e-05
ALD2	1.3638e-07	0.000231027		DRS1	2.30995e-08	4.01931e-05
FAR8	1.43282e-07	0.000242576		SDO1	2.39074e-08	4.15749e-05
BDH1	1.59412e-07	0.000269406		RPS16B;RPS16A	2.39916e-08	4.16973e-05
MPM1	1.75748e-07	0.000296488		LEU9	2.45936e-08	4.27191e-05
MNP1	2.19283e-07	0.000368835		NOP7	2.54242e-08	4.41364e-05
PDR16	2.27006e-07	0.000381371		ERG11	2.78478e-08	4.83159e-05
ARP2	2.7074e-07	0.000452407		IPI3	2.85964e-08	4.95576e-05
SSD1	3.0057e-07	0.00050105		RPA49	3.02826e-08	5.24495e-05
MAD1	3.10897e-07	0.000517954		EFT1	3.05695e-08	5.29158e-05
ZWF1	3.14086e-07	0.00052264		NSR1	3.10484e-08	5.37138e-05
SNQ2	3.56595e-07	0.000591592		NOP13	3.37008e-08	5.82012e-05
MDJ1	3.57217e-07	0.000592266		WRS1	3.50934e-08	6.05712e-05
PPZ1	3.739e-07	0.000618805		NOP4	3.6302e-08	6.2621e-05
SCW4	3.75697e-07	0.000621403		UTP22	3.71615e-08	6.40664e-05
ARA1	3.78714e-07	0.000626014		MIR1	4.17358e-08	7.19108e-05
AYR1	4.02566e-07	0.000664234		EMW1	4.31568e-08	7.4316e-05
PRD1	4.57784e-07	0.000753054		TOD6	5.15108e-08	8.8547e-05
YGR130C	4.69118e-07	0.000771229		SES1	5.85426e-08	0.000100518
ADP1	5.44707e-07	0.00089441		ATM1	6.25278e-08	0.00010711
MHP1	5.64355e-07	0.000926106		RPF2	6.30252e-08	0.000107899
CLC1	5.82273e-07	0.000954928		DUS3	6.78184e-08	0.000115969
VPS27	5.85295e-07	0.000959299		SRO9	7.16797e-08	0.000122501
ISN1	6.14952e-07	0.00100668		GLY1	7.34895e-08	0.000125447
PEX3	8.93334e-07	0.00145435		TMA46	8.23244e-08	0.000140363
PEX30	8.96328e-07	0.00145833		RMT2	8.94626e-08	0.000152265
BNA3	1.01452e-06	0.00164656		ARX1	9.21453e-08	0.000156647
RPN2	1.01929e-06	0.00165329		RNR1	1.09023e-07	0.000185013
KTR4	1.12285e-06	0.00181902		ERG1	1.26496e-07	0.00021441
TUF1	1.17563e-06	0.00190099		AAH1	1.43447e-07	0.000242712
AKR1	1.19918e-06	0.00193788		PRS3	1.54543e-07	0.000261332
CHO1	1.24111e-06	0.00200316		COX4	1.6343e-07	0.000276033
SLM1	1.2519e-06	0.00201932		YMR31	1.74307e-07	0.00029423
SOL1	1.36139e-06	0.00219048		TRM732	1.82849e-07	0.000308283
TIP41	1.45838e-06	0.00234508		KEL3	1.84605e-07	0.000311059
YPT1	1.47745e-06	0.00237427		YBL028C	1.99041e-07	0.000335186
NAS2	1.51319e-06	0.00243018		RPG1	2.05736e-07	0.000346254
CDC37	1.6394e-06	0.00263124		RPA34	2.20005e-07	0.000369829
CAP2	1.71151e-06	0.00274527		DIP2	2.28697e-07	0.000383982
CTR1	1.82448e-06	0.00292099		RPL8B	2.3508e-07	0.000394464
CDC12	1.83069e-06	0.00292911		SYO1	2.37866e-07	0.000398901
GPA2	1.91874e-06	0.00306423		GCD2	2.39989e-07	0.000402221
UBP6	2.12313e-06	0.0033779		GNP1	2.48128e-07	0.000415615
ABP1	2.30855e-06	0.00366598		PPT1	2.60307e-07	0.000435753
YFR016C	2.34367e-06	0.00371941		MEU1	2.60961e-07	0.000436589
HYR1	2.35001e-06	0.00372711		YDR266C	2.64243e-07	0.000441815
MAM33	2.4517e-06	0.00388595		ASP1	2.78647e-07	0.00046534
SNF1	2.7303e-06	0.00431934		YTA12	2.79292e-07	0.000466139
CHC1	2.76698e-06	0.00437459		TRM1	2.83895e-07	0.000473536
VCX1	2.8236e-06	0.00445847		RPS13	3.13317e-07	0.000521673
COT1	3.33169e-06	0.00523742		RRP3	3.28578e-07	0.000546425
SRV2	3.38059e-06	0.00530752		NUG1	3.29076e-07	0.000546924
NAS6	3.4004e-06	0.00533523		SLX9	3.38136e-07	0.000561644
PUP2	3.45522e-06	0.00541088		MAE1	3.50234e-07	0.000581388
SLC1	3.76819e-06	0.00588967		DLD1	3.63407e-07	0.000602165
PMC1	3.79933e-06	0.00593455		RPL27A;RPL27B	3.6642e-07	0.000606791
YIL108W	3.80609e-06	0.0059413		RLP24	3.98615e-07	0.000658512
AIP1	4.10009e-06	0.00639613		RKI1	4.02243e-07	0.000664104
LSP1	4.35472e-06	0.00678465		NEW1	4.09295e-07	0.000674927
PNP1	4.60035e-06	0.00716274		PAC10	4.25222e-07	0.000700766
COF1	5.08358e-06	0.00790497		ADH3	4.275e-07	0.000704092
SSP120	5.75135e-06	0.00892034		TSR1	4.31626e-07	0.000710456
SGT1	6.0703e-06	0.00940897		MIC60	4.71685e-07	0.000774979
EAP1	6.59911e-06	0.0102154		YHB1	6.09913e-07	0.000999038
FRD1	6.64886e-06	0.0102858		UTP7	6.78024e-07	0.00110925
YJR142W	6.76664e-06	0.0104545		ARO7	7.3129e-07	0.00119566
YPR1	6.85709e-06	0.0105805		RRB1	7.59129e-07	0.00124042
CPR1	6.87841e-06	0.0106065		RIO1	8.26343e-07	0.00134942
SNX4	6.94217e-06	0.0106979		TIF4631	8.41225e-07	0.00137288
POF1	6.97217e-06	0.0107371		DIM1	8.54429e-07	0.00139357
SSA4	8.36001e-06	0.0128326		RKR1	8.75322e-07	0.00142678
AIM17	9.04327e-06	0.0138452		REX4	8.83968e-07	0.00143998
PRE8	9.13099e-06	0.0139704		SAM2	9.21746e-07	0.00149876
IML2	9.949e-06	0.0151722		AAT1	9.64215e-07	0.00156685
YPI1	9.95553e-06	0.0151722		RPS7A	9.88355e-07	0.00160509
SAC6	1.02031e-05	0.0155291		RIX1	1.03689e-06	0.00168079
YHI9	1.07853e-05	0.0163829		YGL101W	1.13175e-06	0.0018323
KEL1	1.09527e-05	0.0166262		RPS4B;RPS4A	1.14056e-06	0.00184543
PGK1	1.10591e-05	0.0167766		HMG1	1.20984e-06	0.0019539
CRH1	1.21526e-05	0.0183505		ENP1	1.27091e-06	0.0020487
YKL151C	1.31093e-05	0.0197427		MDN1	1.29203e-06	0.00208146
MYO5	1.31838e-05	0.0198416		ARD1	1.3284e-06	0.00213872
SHE4	1.45844e-05	0.0219058		CHS3	1.79971e-06	0.00288493
PDR5	1.52393e-05	0.0228589		PWP1	1.80436e-06	0.00289058
YHR112C	1.53102e-05	0.0229347		ILS1	1.85996e-06	0.00297407
DDR48	1.65519e-05	0.024745		RPL20B;RPL20A	1.87398e-06	0.00299462
PAN1	1.70175e-05	0.0253902		MRPL35	1.96769e-06	0.00314043
HSP10	1.73063e-05	0.0258037		RPS22B;RPS22A	2.05125e-06	0.00327175
HSP82	1.77597e-05	0.0264619		IMP4	2.05652e-06	0.00327809
YDR476C	1.88345e-05	0.0280327		KTR6	2.07692e-06	0.00330854
TFC4	1.94468e-05	0.0289174		ASC1	2.10639e-06	0.00335337
BCY1	1.97033e-05	0.029279		NOP9	2.14008e-06	0.00340273
GND1	2.02153e-05	0.0300198		AIM9	2.21123e-06	0.00351364
CWH41	2.13283e-05	0.0316085		RPL24A	2.46102e-06	0.00389825
STV1	2.3081e-05	0.034183		MDL2	2.72741e-06	0.00431748
NCE102	2.34674e-05	0.0347082		RRP12	2.81551e-06	0.00444851
SBP1	2.36337e-05	0.0349305		TRM11	2.83068e-06	0.00446681
MAM3	2.55971e-05	0.0377557		NFS1	2.85947e-06	0.00450938
RPN14	2.7787e-05	0.0408747		MAK5	2.97687e-06	0.00469154
YNL115C	2.79001e-05	0.0410131		RPS2	2.99507e-06	0.00471723
AVT7	2.89282e-05	0.0424955		YPL245W	2.99507e-06	0.00471723
RPT6	3.09318e-05	0.045346		RRS1	3.32863e-06	0.00523593
GYP5	3.14977e-05	0.0461126		AFG2	3.34154e-06	0.00524957
ADE16	3.31128e-05	0.0483778		SOF1	3.41586e-06	0.00535606
HRI1	3.3326e-05	0.0486559		CCT3	3.42953e-06	0.00537408
YET3	3.41707e-05	0.0498208		NAF1	3.51406e-06	0.0054995
SSA1	3.96735e-05	0.0574869		ISD11	3.60744e-06	0.00564204
REG1	4.13244e-05	0.059755		ALB1	4.12631e-06	0.00643292
TCB1	4.21801e-05	0.0609503		CYS4	4.83778e-06	0.00752759
CDC60	4.22834e-05	0.0610572		SUP45	5.32103e-06	0.00826888
KIN1	4.2923e-05	0.0619378		NOP12	5.39215e-06	0.00837401
RHO5	4.45206e-05	0.0641987		RET1	5.68157e-06	0.0088178
PRE1	4.82214e-05	0.0692942		TIF6	6.10755e-06	0.0094606
AIM41	5.28898e-05	0.075844		REI1	6.71751e-06	0.0103853
GUP1	5.30451e-05	0.0760136		ALT1	6.81614e-06	0.0105241
GLC8	5.54078e-05	0.079344		TKL1	6.97571e-06	0.0107371
THO1	5.6678e-05	0.0809929		MES1	7.67514e-06	0.0118044
IMP2	5.82336e-05	0.0831575		GCV3	8.08608e-06	0.0124283
TUM1	5.84879e-05	0.0834622		TMA16	8.24557e-06	0.0126652
FPR2	6.03056e-05	0.0859958		FUS3	8.39873e-06	0.0128837
YJR096W	6.07362e-05	0.0865491		YMC1	8.59001e-06	0.0131685
YGR111W	6.14291e-05	0.087475		MKT1	8.64551e-06	0.0132449
GVP36	6.16604e-05	0.0877427		PUF4	9.16786e-06	0.0140177
ROD1	6.37327e-05	0.0905642		LOS1	9.29825e-06	0.0142077
HEM2	6.37607e-05	0.0905642		BRX1	9.37128e-06	0.0143099
ARC15	6.39904e-05	0.0908024		NOC2	9.57294e-06	0.0146083
SGM1	6.61411e-05	0.0936558		RPS3	1.01067e-05	0.0153925
RPT4	6.89094e-05	0.0973001		ERG7	1.04349e-05	0.0158715
IGO1	7.11104e-05	0.100337		RPA43	1.05242e-05	0.0159968
IAH1	7.8587e-05	0.110572		PUF6	1.13478e-05	0.0172033
PMR1	8.35499e-05	0.117221		NCL1	1.14735e-05	0.0173824
SIT1	8.55902e-05	0.119997		DHR2	1.18278e-05	0.0179073
ARC40	9.0111e-05	0.126246		MRPS9	1.18414e-05	0.017916
PMT6	9.65739e-05	0.134914		NOP58	1.18939e-05	0.0179836
NHP6B	9.78927e-05	0.136658		RPP0	1.21003e-05	0.0182835
MCK1	9.81674e-05	0.136944		MSC6	1.25464e-05	0.0189325
BGL2	0.000102197	0.142361		RPP2A	1.27606e-05	0.019243
LEA1	0.000116881	0.162231		COR1	1.30061e-05	0.0196003
YPR148C	0.000123162	0.170333		UTP5	1.41427e-05	0.0212705
SCL1	0.00012389	0.171216		RSM23	1.45103e-05	0.021809
CYC1	0.000126872	0.175083		GCD7	1.47422e-05	0.0221281
PRE10	0.000127406	0.175693		BMS1	1.52827e-05	0.0229088
YER152C	0.000130121	0.179177		NFU1	1.5621e-05	0.0233847
YCF1	0.000144211	0.197857		TIF5	1.59669e-05	0.0238864
VPS45	0.000146985	0.201222		DBP10	1.66585e-05	0.0248877
VAM7	0.000152081	0.208047		RPS6B;RPS6A	1.69724e-05	0.0253398
DSD1	0.000153436	0.209594		MET6	1.88265e-05	0.0280327
RPT3	0.000155348	0.212051		NSA1	2.03215e-05	0.0301572
RUP1	0.000157774	0.215203		SHM1	2.05696e-05	0.0305047
UBA1	0.000160365	0.218577		RPL15A	2.33541e-05	0.034564
ALG1	0.000166135	0.226276		OLE1	2.41145e-05	0.0356171
LSB5	0.000179503	0.243765		RRP9	2.53409e-05	0.0374032
PET10	0.000181777	0.246672		SPB1	2.66137e-05	0.0392286
SKG1	0.000188109	0.255076		RPS1B	2.70587e-05	0.0398575
ETR1	0.000190969	0.258763		FRS1	2.75035e-05	0.0404851
RPN5	0.000193792	0.262395		PHO8	3.01908e-05	0.04432
RVS167	0.000195461	0.264459		ECM31	3.07489e-05	0.0451087
YOR131C	0.000200267	0.270761		RPS5	3.14186e-05	0.0460283
TDA1	0.000200553	0.270947		TIM54	3.1558e-05	0.0461694
ENB1	0.00020892	0.281833		RSM24	3.20578e-05	0.0468684
YDR391C	0.000218478	0.294508		TRM7	3.37763e-05	0.0492797
TGL1	0.00021987	0.295945		PHB1	3.43145e-05	0.0499962
RAM2	0.000230827	0.309539		FCF2	3.51202e-05	0.051135
MED1	0.000237884	0.318474		TSC10	3.63704e-05	0.0529189
YPR091C	0.000246239	0.328483		YBR238C	3.73506e-05	0.0543078
YDR061W	0.000254968	0.339107		CIR2	3.809e-05	0.0553447
AIM21	0.000261858	0.347748		CCT7	3.82642e-05	0.0555596
PBS2	0.000280399	0.371249		RBG1	3.91619e-05	0.0568239
RAS2	0.00028317	0.374633		NIP7	3.95575e-05	0.0573584
YPT6	0.000288122	0.380609		FCY2	4.08138e-05	0.0590983
YPR147C	0.000302705	0.398965		IDI1	4.10475e-05	0.0593958
SIP5	0.000306889	0.404172		SCP160	4.50479e-05	0.064914
HSP31	0.00033805	0.444197		GDH1	4.5333e-05	0.0652795
ATG21	0.000340044	0.446477		YBR056W	4.66145e-05	0.0670783
HSE1	0.000370275	0.48432		VTC3	4.69211e-05	0.0674725
APA2	0.000374187	0.488688		UTP23	4.91155e-05	0.0705299
ARG1	0.000374617	0.488875		UTP30	5.01795e-05	0.0720075
YER134C	0.000381384	0.497325		BAT1	5.55092e-05	0.0794337
HHO1	0.00039653	0.516282		RPL9A	5.64343e-05	0.0807011
BAT2	0.000406394	0.528312		YME1	6.20832e-05	0.0882823
DUG1	0.00042454	0.551477		FOL1	6.46584e-05	0.0916857
TAL1	0.000434104	0.563033		ADO1	6.54427e-05	0.0927323
OSM1	0.000441959	0.572337		SUP35	6.71595e-05	0.0950307
YOR1	0.000454569	0.587758		RKM3	6.72557e-05	0.0950995
BMH1	0.000456112	0.58884		ABF2	6.82898e-05	0.0964935
UGP1	0.000458563	0.591343		RPS12	7.26035e-05	0.102371
LDB19	0.000462794	0.596078		RPL16B	7.56733e-05	0.106624
AGE2	0.000471582	0.606925		RPL25	7.67395e-05	0.108049
MMF1	0.000494147	0.634979		MSS51	8.04653e-05	0.113134
SAS10	0.000509464	0.653642		GLT1	8.23869e-05	0.115754
KRE5	0.000513083	0.657772		PRT1	8.32192e-05	0.11684
QRI1	0.00052489	0.672384		RPC31	9.03888e-05	0.126544
SUB1	0.000548668	0.701746		ATP15	9.18925e-05	0.128558
GSF2	0.000553312	0.707132		ISW1	9.38516e-05	0.131205
GSH2	0.000574148	0.732613		RRP15	0.000101477	0.14146
ARL3	0.000579744	0.738015		ACH1	0.000106158	0.147772
LAC1	0.000599405	0.761844		YDR341C	0.000107526	0.149569
PEX11	0.000604214	0.766747		TIM23	0.000113427	0.157664
PHO85	0.000606736	0.769341		RLP7	0.000115853	0.160919
MMS2	0.000608605	0.771103		PDX1	0.000117128	0.162456
YBR137W	0.000615663	0.77943		CCT8	0.000119849	0.166111
UFD1	0.000625386	0.791113		QCR2	0.000120317	0.166639
UBA4	0.000699555	0.882838		RPC82	0.000120732	0.167093
SEC8	0.000716672	0.903007		CCT5	0.000124549	0.172002
GTB1	0.000773722	0.971021		NAT5	0.000129706	0.178735
RPP1A	0.150406	1		SSB2	0.000133608	0.183844
MPS3	0.0290721	1		ZPR1	0.000133757	0.183916
YTA6	0.127955	1		DPH2	0.000139343	0.191457
FET4	0.0184228	1		RPE1	0.000143769	0.197394
NCR1	0.0179617	1		UTP11	0.000144408	0.197984
MRPL17	0.796701	1		ADE13	0.000144952	0.198584
MRPL6	0.00338371	1		GUS1	0.000152796	0.208872
MEF1	0.00117218	1		SNU13	0.000169258	0.23036
RAM1	0.00171437	1		SAH1	0.000169642	0.230713
GYP7	0.00141706	1		CCT4	0.000174101	0.236604
KEI1	0.0267475	1		PUS7	0.000204243	0.275729
COX20	0.00383044	1		RDH54	0.000219222	0.295293
SMC4	0.00285447	1		MPP10	0.000223438	0.300524
IMD2	0.595195	1		HMT1	0.000224402	0.301597
DAD3	0.0208889	1		GCD10	0.000226431	0.304097
MTR2	0.0072434	1		DUS1	0.000229387	0.307838
GCR2	0.00201877	1		RPL3	0.000232291	0.31127
FMN1	0.0063377	1		RPL12B;RPL12A	0.000237845	0.318474
SRB4	0.00558032	1		SAP185	0.000239434	0.320123
EXG1	0.00115337	1		URA5	0.000240185	0.320887
PHO3	0.133649	1		MAS2	0.000244252	0.326077
TAF7	0.0114866	1		KRI1	0.000248265	0.330937
DAP1	0.0220466	1		VTC2	0.000250581	0.333774
PHO23	0.070816	1		CIC1	0.00025401	0.338087
JAC1	0.0361562	1		NOB1	0.000258619	0.343705
OPT1	0.624441	1		YMR310C	0.000265528	0.352356
SMC2	0.052051	1		PHB2	0.000268145	0.35556
SSU72	0.0301016	1		FRS2	0.000273417	0.362278
IML1	0.281721	1		TIM11	0.000284568	0.376199
CCC1	0.352759	1		MGR1	0.000289259	0.381822
NSG2	0.00103256	1		SML1	0.000302024	0.39837
NHA1	0.00421194	1		YFH1	0.000308927	0.406548
CCW14	0.0174296	1		CIT1	0.000313332	0.412032
GCN2	0.0325617	1		LSG1	0.000340206	0.446477
RPL31B	0.853077	1		LSC1	0.00035379	0.463819
JSN1	0.00307583	1		TCP1	0.00036204	0.474273
CDC25	0.0380656	1		DOT6	0.000369983	0.484307
MDG1	0.224722	1		NOC3	0.000372097	0.48633
SPC19	0.183375	1		MAK3	0.00039441	0.513916
RAD50	0.172058	1		GCD14	0.000396571	0.516282
LCL2	0.0247526	1		RPC40	0.000429624	0.557651
COQ8	0.544527	1		RPL36B	0.000438028	0.567684
HNT2	0.00322722	1		YNL217W	0.000444281	0.5749
FAP1	0.0124731	1		TIM50	0.000454774	0.587758
FSH2	0.188112	1		RRP14	0.000458406	0.591343
PDR15	0.024107	1		DIP5	0.000476915	0.613313
PGD1	0.0344404	1		PHO84	0.000499952	0.641939
YRA2	0.00730691	1		ERG4	0.000530876	0.679522
CDC31	0.00188176	1		ADE57	0.000558878	0.713687
PBN1	0.0385425	1		YJR003C	0.000577609	0.736452
CDC123	0.0386799	1		YPQ1	0.000578088	0.736484
PRR1	0.568305	1		LYP1	0.000583222	0.741859
GCV1	0.00988631	1		RPS27B;RPS27A	0.000600162	0.762206
PIL1	0.00509866	1		SPE1	0.000627339	0.792957
SED5	0.000862541	1		THR1	0.000693118	0.875408
SPT20	0.0231428	1		VTC4	0.000714802	0.901365
CTF8	0.753269	1		YGR210C	0.000718171	0.904177
MRPL11	0.980789	1		ILV5	0.00073178	0.920579
YGR250C	0.00862302	1		NIP1	0.000751181	0.944234
COG3	0.00365405	1		YER156C	0.000757007	0.950801
SFP1	0.155496	1		ACS2	0.000777616	0.975131
EMC2	0.113985	1		GGC1	0.000781689	0.979457
YHR097C	0.0185322	1		DBP5	0.343325	1
SLF1	0.00277595	1		PRE7	0.0724549	1
CIA1	0.0560133	1		SER1	0.145147	1
VHS2	0.000850226	1		VMS1	0.840302	1
AIR1	0.801167	1		CKA2	0.654366	1
YDL144C	0.00364866	1		AAP1	0.363277	1
CAF120	0.184078	1		VPH1	0.996586	1
FAU1	0.444104	1		MYO2	0.0986581	1
CNB1	0.00114662	1		ERG3	0.579795	1
EPT1	0.029198	1		MHR1	0.852586	1
YBP2	0.0269577	1		YAR1	0.00924961	1
SUM1	0.0254977	1		RPN13	0.615198	1
MRP13	0.526752	1		TOM70	0.83206	1
HIS5	0.00338614	1		SSO2	0.0709905	1
AIM3	0.000886958	1		PHO81	0.95791	1
SCC2	0.755184	1		MDH2	0.0701355	1
HOS3	0.000925068	1		YML082W	0.21363	1
SGF29	0.116895	1		SSZ1	0.00333921	1
PSP1	0.0021323	1		TFB1	0.991	1
CBP3	0.00473095	1		PGA2	0.545001	1
APA1	0.0756301	1		GLR1	0.753493	1
HIR2	0.325839	1		TIM44	0.97755	1
HSF1	0.0016911	1		YPK1	0.0167332	1
MAF1	0.0364258	1		HAT1	0.289795	1
RTT103	0.00165603	1		PRO1	0.0812037	1
ORC1	0.659215	1		ARC1	0.0103338	1
YGR122W	0.0179912	1		RAI1	0.321297	1
PDC5	0.0261882	1		UBP10	0.00544594	1
FYV8	0.0388035	1		NUP53	0.804174	1
MOB1	0.00551074	1		TAF10	0.719589	1
YLR118C	0.0147274	1		CSR1	0.457589	1
GRX6	0.72928	1		SGV1	0.977163	1
BUD2	0.0285619	1		CDC73	0.403563	1
CST6	0.00120202	1		RRP45	0.614656	1
RCN1	0.0460939	1		YPT32	0.401627	1
BUR6	0.0379728	1		UTR4	0.169543	1
RNH201	0.967929	1		TCB3	0.402696	1
AOS1	0.0903056	1		NIC96	0.877614	1
AIM45	0.156123	1		FRA2	0.73159	1
VPS75	0.138449	1		CUE4	0.346148	1
CWH43	0.0440699	1		PCT1	0.506862	1
YDR089W	0.0122275	1		HXT3	0.480983	1
CYR1	0.00129195	1		VIP1	0.00397689	1
YHR045W	0.252956	1		GIR2	0.0383631	1
RBK1	0.000811735	1		STU2	0.864097	1
SNC2	0.0213752	1		SEC31	0.212182	1
IES6	0.0989099	1		RAX1	0.572619	1
SOK2	0.00198907	1		LSM12	0.480824	1
CKB2	0.0670668	1		ABD1	0.0282649	1
RER1	0.00161406	1		VPS53	0.887939	1
BAP2	0.683753	1		RAD27	0.892819	1
LSM6	0.0608272	1		GET3	0.52239	1
VNX1	0.0324733	1		POP6	0.0819186	1
MGA2	0.0144509	1		ADH6	0.122188	1
SEG1	0.00699733	1		DGK1	0.931591	1
ACF4	0.204187	1		MNN11	0.480985	1
RMD1	0.115719	1		DCP1	0.488735	1
MCD4	0.00202208	1		SHM2	0.0516767	1
RPL29	0.274835	1		RPN11	0.144211	1
TOR2	0.106725	1		HPA3	0.0214585	1
CPR2	0.135973	1		SPE4	0.151648	1
YIR035C	0.00132571	1		SMT3	0.337321	1
GUT2	0.26935	1		URA2	0.481902	1
SNF2	0.0313196	1		AML1	0.598909	1
ELO1	0.214139	1		PRS5	0.0165777	1
COG6	0.0809587	1		TFA2	0.60111	1
OPI10	0.0462201	1		YMR102C	0.0274099	1
NPY1	0.03609	1		HGH1	0.0390136	1
ABZ2	0.0399764	1		HIS4	0.312676	1
SEC62	0.195111	1		ADE4	0.00485495	1
BPT1	0.00295798	1		RFA3	0.717411	1
POP1	0.255275	1		IMD3	0.0147306	1
TAF2	0.138727	1		TRP3	0.588185	1
NBP2	0.0213311	1		ASM4	0.79482	1
MCR1	0.0309669	1		YOR021C	0.097471	1
PGC1	0.000816521	1		SKI2	0.142088	1
HDA1	0.073513	1		OST1	0.768173	1
ARG4	0.0198318	1		FMP27	0.227603	1
RSR1	0.203602	1		WHI2	0.19811	1
HHT1	0.0994337	1		VTC1	0.670685	1
DFR1	0.158034	1		NOP16	0.000936712	1
DNF1	0.00289036	1		FUN12	0.0103905	1
PEX19	0.000850515	1		VTI1	0.381947	1
ADE17	0.801941	1		ARP3	0.00152613	1
PUP1	0.0122192	1		HEM3	0.230475	1
MRC1	0.24359	1		MRPL24	0.0392571	1
IDH1	0.0125984	1		MAK16	0.00174585	1
GTT3	0.299816	1		SPT6	0.0513918	1
MSI1	0.0445452	1		NOT3	0.00564343	1
ACB1	0.00384956	1		SKI6	0.239869	1
GNA1	0.00998425	1		SRP1	0.136522	1
FOL3	0.0363505	1		OTU2	0.409348	1
SHQ1	0.693066	1		HIF1	0.889261	1
SWD2	0.467763	1		RPL5	0.0464612	1
YRB30	0.00261126	1		PYC1	0.00161405	1
KAP120	0.00160059	1		HFI1	0.658905	1
YIP5	0.000895766	1		HOM6	0.362392	1
FDC1	0.0440835	1		STM1	0.0626953	1
TPT1	0.13961	1		RSE1	0.982079	1
PHO13	0.0173805	1		DPS1	0.46754	1
GAS3	0.812606	1		YPK3	0.5013	1
SEC10	0.129396	1		PEP1	0.00840032	1
DDP1	0.0145188	1		ALT2	0.512682	1
APM4	0.386339	1		LYS12	0.27237	1
SEC9	0.00113871	1		NHP2	0.0121022	1
PST1	0.0115086	1		YNL193W	0.166093	1
RPN12	0.00542802	1		DBP8	0.0732882	1
SEC11	0.00279794	1		YVH1	0.0508221	1
IVY1	0.0658142	1		IXR1	0.794568	1
TED1	0.014258	1		MRPL33	0.842409	1
RPN8	0.00315833	1		CDS1	0.283803	1
SEC3	0.00515476	1		YEH2	0.658753	1
NUP49	0.0316913	1		RPB2	0.0427709	1
LSM7	0.163025	1		ARO3	0.0982353	1
PHO2	0.165042	1		MET12	0.423187	1
YAK1	0.0135036	1		HIS2	0.334257	1
MTC1	0.00238025	1		CBP6	0.289606	1
PDE2	0.511972	1		THI80	0.442887	1
RHO3	0.0124331	1		TPD3	0.01819	1
SLH1	0.00627975	1		SPT15	0.152365	1
SCH9	0.374311	1		RSM26	0.637876	1
BRR2	0.0868372	1		ERG20	0.605305	1
YGR125W	0.519109	1		PBP1	0.235676	1
PRS2	0.60766	1		TFB2	0.757367	1
SMB1	0.0445901	1		RDI1	0.0346211	1
SAM3	0.00104439	1		PAN3	0.251998	1
ORM2	0.164957	1		OSH3	0.433919	1
VPS33	0.00833674	1		SST2	0.00492181	1
GDE1	0.0161615	1		ATG18	0.392566	1
NYV1	0.0264202	1		MET14	0.25854	1
TFG1	0.0310253	1		RRP7	0.0762	1
GPM1	0.00201928	1		CHO2	0.0373763	1
AVL9	0.00805446	1		ERG27	0.0701794	1
LEM3	0.0202524	1		YMR130W	0.857883	1
BNA1	0.145148	1		SRM1	0.335176	1
CPA2	0.00642716	1		RKM4	0.182747	1
YAP1802	0.013388	1		SEC61	0.896024	1
MCA1	0.0129306	1		ERG6	0.262886	1
LSM2	0.00304877	1		CDC42	0.619621	1
TAF12	0.0273237	1		CHD1	0.352317	1
FMP52	0.0445222	1		SEC21	0.624851	1
TGL4	0.156375	1		FMP41	0.775066	1
TDH2	0.0118172	1		SQT1	0.344061	1
ECM21	0.0850763	1		PHO90	0.00612253	1
LAS17	0.00126935	1		SPF1	0.0250883	1
OAC1	0.00375897	1		BCP1	0.0198259	1
HIS6	0.769575	1		RPN10	0.279913	1
SUR2	0.706111	1		DRN1	0.862064	1
HMF1	0.00544497	1		TSR4	0.0588495	1
PRP6	0.307523	1		RTC5	0.368275	1
CPR5	0.01849	1		PRS1	0.00777114	1
DYN2	0.0341262	1		YLR413W	0.0398775	1
SMD3	0.578266	1		PPA2	0.335554	1
NGR1	0.021398	1		RPS18B;RPS18A	0.0362143	1
WHI3	0.0458093	1		SHE10	0.496903	1
BOS1	0.395046	1		RPL16A	0.0102956	1
WBP1	0.00190652	1		SEC65	0.673308	1
GLO2	0.000939958	1		SUI2	0.00537332	1
LTP1	0.00161163	1		RPN7	0.124989	1
AVT1	0.136268	1		MRN1	0.745117	1
JJJ3	0.898163	1		FAS2	0.0635068	1
SRP102	0.258726	1		RAT1	0.00813165	1
MGM101	0.0309572	1		QNS1	0.0298996	1
PSY2	0.673054	1		MOT2	0.88755	1
MSC3	0.013271	1		RRP46	0.0766318	1
YIM1	0.00459058	1		RNR4	0.55001	1
CAB4	0.00517915	1		FAA4	0.0719917	1
SEC5	0.117965	1		NAT1	0.00155461	1
YPR172W	0.00555162	1		SUR4	0.144367	1
ERO1	0.152322	1		URA6	0.439574	1
PPM1	0.18561	1		UBC6	0.0283052	1
SGD1	0.108375	1		HXT2	0.00370627	1
NOP6	0.542214	1		TRA1	0.538707	1
MLF3	0.0674742	1		PAN6	0.638139	1
HCH1	0.00553173	1		TIF1	0.00416405	1
ADE2	0.013337	1		YOL098C	0.00171052	1
SEC12	0.00175732	1		MET5	0.016529	1
YKL100C	0.00327421	1		LCB2	0.969209	1
AIM29	0.0599051	1		HRR25	0.431982	1
XRN1	0.00211912	1		RPL17B	0.221254	1
PDR1	0.0317035	1		TRM44	0.134392	1
SAP155	0.00134454	1		DYS1	0.0545942	1
IST1	0.00309365	1		TAE1	0.538545	1
BCH1	0.00363678	1		RPS31	0.0155805	1
NCB2	0.266209	1		SYH1	0.779439	1
SLY1	0.203757	1		GOS1	0.974334	1
DUN1	0.400569	1		SRP72	0.465035	1
SCM4	0.461491	1		RDL2	0.973689	1
EPS1	0.00846558	1		ATG27	0.475385	1
CAF16	0.0251811	1		TAF3	0.380334	1
CRP1	0.00297747	1		ERG10	0.0980584	1
MYO1	0.865613	1		YLR225C	0.00385854	1
ADE1	0.873983	1		CYC8	0.985981	1
CPA1	0.998944	1		FLC2	0.577503	1
SIN4	0.150831	1		YNL010W	0.0109009	1
MRS6	0.555908	1		DCC1	0.639219	1
THR4	0.102149	1		SPC3	0.798809	1
PEP8	0.00210129	1		HMG2	0.558909	1
POP2	0.153651	1		ABP140	0.00688619	1
GLC7	0.0014043	1		GLO3	0.525732	1
RTT107	0.334264	1		CBK1	0.751138	1
SCD6	0.0102233	1		BUD27	0.056344	1
HSC82	0.186829	1		SOL3	0.700597	1
YPT7	0.00996769	1		GRX8	0.365293	1
FAA1	0.0616485	1		FAS1	0.0339737	1
PRP39	0.615706	1		TUB1	0.457891	1
BUD21	0.668272	1		YLR179C	0.938569	1
CCL1	0.179985	1		TRP5	0.411935	1
NBA1	0.635452	1		XPT1	0.56174	1
WTM2	0.0780419	1		TOA2	0.849802	1
SKI7	0.255792	1		SPC2	0.226274	1
RAD23	0.603416	1		RPS29B	0.134494	1
YGR117C	0.392654	1		MDE1	0.524999	1
YKR023W	0.275512	1		HEK2	0.7354	1
SSA2	0.0043678	1		SCT1	0.675407	1
ACC1	0.000963435	1		SEC23	0.133476	1
CDC3	0.00291442	1		MEX67	0.228899	1
PAP2	0.61913	1		CDC33	0.0112772	1
SNL1	0.737143	1		TFA1	0.965043	1
YFH7	0.0019839	1		LYS21	0.455853	1
ATP11	0.160558	1		THO2	0.115195	1
TIF4632	0.00798231	1		PTC4	0.597206	1
IES1	0.0782156	1		NUP1	0.0358887	1
GRH1	0.0051072	1		APL6	0.181074	1
CPR7	0.22287	1		RIB4	0.00249064	1
PUF3	0.15469	1		PIH1	0.417346	1
MPD2	0.364627	1		SLA1	0.0949583	1
ALG9	0.0280912	1		UTP18	0.00282982	1
ARP8	0.00711622	1		RPL10	0.001434	1
PRP21	0.902829	1		CAB2	0.940125	1
RPL43B;RPL43A	0.567163	1		DCW1	0.612331	1
RPT2	0.0203381	1		SAC1	0.333473	1
CGI121	0.201251	1		LOA1	0.111956	1
CBC2	0.631741	1		SEC53	0.00235675	1
TAH11	0.884662	1		ALG5	0.23032	1
SPT8	0.60484	1		HOM3	0.0973358	1
PTC2	0.036855	1		CLU1	0.00147905	1
RCK2	0.0413333	1		APE3	0.341964	1
SIT4	0.0911912	1		APE4	0.509281	1
PTA1	0.237676	1		SAR1	0.257414	1
KIN4	0.644217	1		YGL039W	0.00956841	1
HBS1	0.0314027	1		MPD1	0.998036	1
ARF3	0.0808595	1		SHE3	0.876083	1
RSC2	0.570685	1		MSO1	0.207764	1
HSP150	0.382704	1		SHR3	0.882878	1
BRE1	0.301385	1		NPL4	0.0430847	1
POL31	0.176709	1		HOM2	0.271167	1
DCD1	0.368444	1		NCS6	0.0010977	1
MPP6	0.815255	1		GIM3	0.436052	1
NPR1	0.0017029	1		MAK11	0.0143927	1
IGO2	0.265869	1		JIP5	0.00130442	1
SNU114	0.260202	1		AST1	0.79201	1
EFR3	0.326413	1		GCD6	0.000852913	1
SEC66	0.0105809	1		BNI4	0.860024	1
SAP190	0.407058	1		YKL077W	0.465751	1
LYS1	0.0104798	1		MDM38	0.403515	1
MED8	0.965193	1		ADE3	0.00758639	1
GAA1	0.0198251	1		VRP1	0.216948	1
YRA1	0.35036	1		RFC2	0.00928643	1
RIO2	0.394061	1		RSA3	0.105947	1
OYE2	0.00441627	1		SKI8	0.380913	1
YIF1	0.37882	1		RRP17	0.0720331	1
SCS2	0.565066	1		RNH202	0.0264232	1
GCN3	0.685881	1		ASK10	0.54467	1
RPN9	0.00218527	1		ZRT3	0.0686692	1
ARP7	0.205949	1		TOP2	0.00657806	1
PHO4	0.391263	1		HSP78	0.508953	1
ECM29	0.0101008	1		KGD1	0.324868	1
GAR1	0.267051	1		SFB3	0.055641	1
HFD1	0.0213252	1		PPM2	0.243708	1
YIP3	0.23604	1		AFG1	0.015097	1
INP54	0.0499096	1		COG1	0.609367	1
CCT2	0.621331	1		EDE1	0.0488371	1
TAO3	0.266869	1		DUG2	0.682698	1
BIM1	0.540808	1		YDL121C	0.418054	1
LST8	0.121581	1		SSO1	0.742582	1
SFA1	0.0566042	1		APM3	0.470587	1
GRX7	0.0675316	1		LOC1	0.0321313	1
SWI6	0.215517	1		SIS2	0.271214	1
RAS1	0.126812	1		SMM1	0.00702556	1
VPS17	0.0255315	1		ALD6	0.124063	1
ASG1	0.560803	1		FHL1	0.993609	1
VPS4	0.0593862	1		YMR295C	0.667753	1
YLR126C	0.00123069	1		SER33	0.0937178	1
GIM5	0.921471	1		TOS1	0.149524	1
PYC2	0.414277	1		IRR1	0.713329	1
CDC11	0.149737	1		PDX3	0.0233539	1
LSB1	0.459808	1		CAF20	0.03094	1
RIB2	0.128642	1		ADK1	0.421226	1
MXR2	0.0940156	1		DPB4	0.0554568	1
SCS7	0.318248	1		CYM1	0.245497	1
NUP116	0.0889909	1		PEX25	0.960187	1
YNL155W	0.782212	1		YBR096W	0.229865	1
MIC19	0.989733	1		PBP4	0.15263	1
CDC55	0.0105947	1		TAF6	0.0162873	1
SET2	0.835352	1		ERP3	0.504726	1
ECM25	0.393923	1		YSA1	0.1323	1
YOL057W	0.462281	1		RPA14	0.0201483	1
YPL225W	0.0117685	1		RFS1	0.038959	1
CCS1	0.0748561	1		NGL2	0.328138	1
CLP1	0.236489	1		PAM16	0.1582	1
SWI1	0.414569	1		YEH1	0.530819	1
SPB4	0.587354	1		BNA7	0.28738	1
PCC1	0.713053	1		RPB4	0.0964534	1
PRE9	0.00403379	1		NAB2	0.560248	1
YKR018C	0.258707	1		TIM9	0.145375	1
THI6	0.0122107	1		NST1	0.241463	1
YGR026W	0.904981	1		STE3	0.0075936	1
MXR1	0.50395	1		MVD1	0.0081471	1
SCW10	0.22212	1		KTR1	0.00439562	1
IOC3	0.491203	1		ZRC1	0.0203926	1
RAP1	0.192971	1		PCS60	0.15998	1
TDH3	0.00422965	1		IST2	0.146734	1
NCP1	0.00201565	1		DBP7	0.00090941	1
APL1	0.0252625	1		LHS1	0.223186	1
TPI1	0.493778	1		AKL1	0.0612284	1
BET3	0.529286	1		TOR1	0.0496112	1
YPR097W	0.071929	1		OCA4	0.658099	1
PHA2	0.855281	1		RTT106	0.228473	1
STT3	0.0218479	1		RXT2	0.705096	1
KOG1	0.585338	1		OCH1	0.903267	1
DUG3	0.733456	1		RPL22A	0.0300656	1
YHM2	0.00815829	1		YLH47	0.547956	1
GGA2	0.961756	1		POL1	0.00823528	1
NTE1	0.0542797	1		OST3	0.503295	1
EBS1	0.854252	1		PHO88	0.308884	1
GTS1	0.00250072	1		NNT1	0.0301417	1
EHT1	0.0602419	1		RBS1	0.69799	1
HSP60	0.00635296	1		MSS116	0.0749727	1
UBR1	0.216122	1		BUL2	0.00477445	1
CAP1	0.000863917	1		SAN1	0.0152223	1
TMA64	0.738286	1		RER2	0.196867	1
SKY1	0.56891	1		MTR10	0.0860065	1
SEC24	0.154386	1		UBC9	0.266865	1
VPS13	0.00655326	1		RPC10	0.14625	1
VMA22	0.321411	1		PCM1	0.175455	1
RHO1	0.0817413	1		TPK3	0.213087	1
MSN2	0.113736	1		TRZ1	0.104179	1
ALD4	0.124902	1		RFC5	0.186031	1
MBF1	0.196103	1		YPL199C	0.0054136	1
VMA1	0.057745	1		PUB1	0.0465541	1
GFA1	0.0291549	1		TAF5	0.164576	1
VMA10	0.972245	1		GSP1	0.00791187	1
REE1	0.210278	1		FAT1	0.996242	1
YLL032C	0.429848	1		SVF1	0.0471418	1
VMA13	0.0182368	1		MGM1	0.21726	1
YGR266W	0.727596	1		NOP10	0.0764527	1
MRH1	0.0991468	1		IRA1	0.889986	1
SPA2	0.620031	1		DUR12	0.218336	1
PMT3	0.0224544	1		APL3	0.690712	1
PPH22	0.00760696	1		GCV2	0.0209949	1
RTF1	0.489176	1		KRE6	0.00113882	1
EUG1	0.0525313	1		SOD1	0.98976	1
RNR3	0.310626	1		HPM1	0.00895041	1
SET5	0.632301	1		RPL8A	0.000915087	1
YER034W	0.00129745	1		CKB1	0.22495	1
HHF1	0.23689	1		FBA1	0.000816312	1
ALG13	0.0800599	1		OSH6	0.0255069	1
SBA1	0.0225172	1		ERG9	0.988171	1
BUD6	0.063897	1		SNC1	0.781105	1
OXP1	0.00352319	1		ECM33	0.376731	1
MDY2	0.13266	1		RLF2	0.224982	1
SEC72	0.052144	1		YGR012W	0.00246529	1
RSC9	0.567649	1		SEC18	0.29917	1
NET1	0.156866	1		VAC14	0.832103	1
NOP2	0.0105733	1		ERV46	0.0217655	1
FET3	0.0595686	1		AUR1	0.234746	1
SMD2	0.370797	1		SNF5	0.669425	1
NUP84	0.749148	1		TRS31	0.0276711	1
PEP5	0.747229	1		PGA3	0.166724	1
YCR043C	0.30433	1		ARG56	0.0883212	1
AIM6	0.101818	1		YDL086W	0.738414	1
URA1	0.0124403	1		YGL159W	0.305904	1
TRX1	0.0508257	1		MCM5	0.00374462	1
RTT102	0.70377	1		CIT2	0.84167	1
YKL033W-A	0.151147	1		PHO91	0.00613782	1
AIM2	0.723215	1		MGR3	0.216659	1
TCD1	0.490202	1		TSA1	0.132663	1
UTH1	0.621941	1		FMP42	0.0287116	1
SIL1	0.236677	1		PKC1	0.824464	1
TDA3	0.172207	1		FUM1	0.0103019	1
ACF2	0.19142	1		HIS7	0.16573	1
NUT1	0.10758	1		GIP3	0.606958	1
TRR1	0.376903	1		MAP2	0.258638	1
YMR074C	0.425352	1		KAE1	0.0667972	1
LEU1	0.0031858	1		RPS1A	0.00103948	1
GPI16	0.253091	1		IDP1	0.0736557	1
NUP120	0.868853	1		DOM34	0.358381	1
BNI1	0.563963	1		TMA23	0.0686608	1
KTI12	0.748626	1		MET17	0.0246975	1
DAP2	0.0202815	1		POA1	0.831187	1
RSA4	0.059454	1		TOM5	0.597328	1
DOG2;DOG1	0.0248048	1		RSM25	0.0596446	1
CHS5	0.00347306	1		UBC7	0.844036	1
NUP2	0.970425	1		FAP7	0.170197	1
DIS3	0.420096	1		INM1	0.950401	1
PRO2	0.68509	1		POS5	0.0248763	1
TSR2	0.0695994	1		ESF2	0.00823819	1
PTC3	0.00923109	1		YJR111C	0.916961	1
PRO3	0.433305	1		ECM1	0.00127599	1
SEC28	0.105176	1		NUC1	0.0039277	1
NMA111	0.645045	1		OLA1	0.00231171	1
ERV41	0.708613	1		RPB5	0.153645	1
ECT1	0.547994	1		ANT1	0.00641445	1
SAP30	0.770458	1		PHO86	0.0743894	1
MUK1	0.230878	1		HST2	0.505602	1
STE4	0.0777866	1		MRPS28	0.00655076	1
PRP8	0.503944	1		SEC17	0.481114	1
NIT3	0.00165934	1		YBL055C	0.779362	1
MLP1	0.580041	1		RAF1	0.744045	1
YLL058W	0.150871	1		VBA4	0.0100845	1
USO1	0.924522	1		RSC30	0.0660385	1
GRX4	0.139701	1		POL30	0.417333	1
SEN1	0.0423565	1		ASN1	0.443045	1
TOP1	0.878314	1		TEF1	0.00113037	1
UBX2	0.0116693	1		HEM13	0.514694	1
KRR1	0.00838608	1		UBP13	0.762615	1
BNI5	0.941486	1		EMC1	0.633339	1
SPO14	0.222112	1		AAC1	0.357554	1
RNR2	0.00581718	1		MNN5	0.00262581	1
TBF1	0.147998	1		VMA2	0.0394825	1
BMH2	0.0074979	1		VOA1	0.0386671	1
RFA2	0.0249563	1		MET10	0.00299534	1
RPT5	0.0103572	1		ARO9	0.0472898	1
EMP24	0.591242	1		RPL39	0.00239668	1
INP53	0.0287396	1		TOM22	0.0164495	1
RPS30B;RPS30A	0.774382	1		PSD1	0.00642722	1
EFM1	0.0377267	1		MCM2	0.0685293	1
KIN2	0.253266	1		STE7	0.329082	1
PEX14	0.412887	1		TPO3	0.403571	1
YGL185C	0.477981	1		SOK1	0.709918	1
SVL3	0.951749	1		NIF3	0.532675	1
TVP18	0.00292006	1		PIK1	0.5953	1
SRP54	0.151427	1		BUR2	0.157367	1
ABF1	0.118329	1		TYR1	0.423552	1
SLA2	0.0242134	1		HXT1	0.804985	1
RPB11	0.3253	1		RSM10	0.203742	1
TYS1	0.054522	1		YBL036C	0.215872	1
YBR126W-A	0.964033	1		YPR063C	0.0177435	1
SFH5	0.185376	1		ORC4	0.132468	1
TIF3	0.0935979	1		QCR7	0.000817783	1
MRP1	0.314616	1		GLN1	0.00168119	1
CEG1	0.1422	1		TRS20	0.578902	1
WTM1	0.125428	1		ERG5	0.00705721	1
RIB5	0.00458749	1		RIB1	0.846502	1
PAP1	0.039632	1		RPL42B;RPL42A	0.00384075	1
PMU1	0.249447	1		UBP12	0.0336081	1
SSL2	0.669145	1		UBC4	0.177094	1
PIN4	0.0557012	1		CAB1	0.177411	1
SMC3	0.522788	1		CFT1	0.0521141	1
ANP1	0.61397	1		STP22	0.349144	1
YPT52	0.00108519	1		BUD17	0.303495	1
TMA20	0.292907	1		PUT2	0.00941658	1
ERJ5	0.213758	1		PIM1	0.377675	1
HOG1	0.00601359	1		FPS1	0.0909696	1
TRM13	0.368119	1		ELP6	0.0439891	1
SDT1	0.284773	1		MRPS8	0.00329641	1
HEM12	0.0346964	1		IMG1	0.37852	1
TMA7	0.90654	1		IRC21	0.0733739	1
NAR1	0.806887	1		HEM14	0.697161	1
PRE2	0.0103165	1		CTS1	0.737689	1
SKP1	0.00152357	1		SIR2	0.24203	1
FIS1	0.0411638	1		DUT1	0.141037	1
KIC1	0.174065	1		AAT2	0.789584	1
IRA2	0.889556	1		YER010C	0.909885	1
AMD1	0.00306649	1		YBR242W	0.00109528	1
PDS5	0.428331	1		PTH2	0.974658	1
MRPL13	0.224057	1		CDC34	0.0159469	1
HMO1	0.173744	1		ATP12	0.244687	1
NUP57	0.456415	1		IPP1	0.0475959	1
SEC4	0.00134212	1		PAM17	0.0726815	1
CLA4	0.942525	1		SER3	0.374705	1
PFD1	0.562332	1		YBR271W	0.0337406	1
ECM14	0.28664	1		MRP4	0.0123779	1
NUP157	0.788934	1		CST26	0.958458	1
TAF9	0.995727	1		DLD3	0.244426	1
VTS1	0.13199	1		SMY2	0.00215369	1
RGD2	0.857195	1		GRC3	0.00478871	1
DPM1	0.189128	1		LSC2	0.031188	1
SEC63	0.769581	1		FYV7	0.0138956	1
LAP2	0.00294825	1		MRP51	0.0415279	1
PTC7	0.796521	1		CAR1	0.485815	1
PMI40	0.0917624	1		YVC1	0.544225	1
GET1	0.34108	1		CAR2	0.409445	1
SSC1	0.0166701	1		FSF1	0.0133544	1
SEC16	0.909256	1		APD1	0.553359	1
ARO1	0.369474	1		YNL035C	0.00681172	1
RPL24B	0.39244	1		PDA1	0.0059563	1
PAA1	0.0385728	1		RPB10	0.0243985	1
BPL1	0.788243	1		ERG25	0.129966	1
STE20	0.952951	1		REP2	0.217221	1
MNN10	0.73631	1		RIP1	0.00843894	1
GDA1	0.0359001	1		UBP14	0.0115383	1
GPD2	0.29188	1		ERP4	0.179171	1
MRPL8	0.0736782	1		YPD1	0.481831	1
POM152	0.882729	1		KAP104	0.000987297	1
XDJ1	0.279502	1		TIM13	0.0659924	1
SPT16	0.595083	1		MKC7	0.248424	1
SBE22	0.316257	1		RPS29A	0.00103187	1
PSA1	0.607811	1		IFA38	0.0918589	1
HXK2	0.225775	1		FLC1	0.667234	1
PIS1	0.488201	1		KGD2	0.00929404	1
YBT1	0.955265	1		HIP1	0.0410392	1
YMR178W	0.0603034	1		TAT1	0.0177728	1
AFG3	0.872734	1		ACO2	0.00361963	1
ERG12	0.046581	1		EPL1	0.281775	1
TRS120	0.286267	1		VMA3	0.759119	1
MET7	0.839168	1		ERG2	0.0435591	1
PFK2	0.060303	1		POL32	0.0123566	1
CDC39	0.682626	1		ARH1	0.00109782	1
SOP4	0.559783	1		CEM1	0.00251237	1
POB3	0.0221429	1		FMP25	0.00825921	1
VPS29	0.171617	1		ODC2	0.00638806	1
VMA5	0.57325	1		MIC26	0.00199412	1
MDH3	0.0440361	1		RPL21B	0.08664	1
ALO1	0.086313	1		ARG8	0.1003	1
ECM16	0.00126459	1		GFD1	0.458021	1
CTR9	0.514488	1		YLR290C	0.0161062	1
SUR7	0.514305	1		RPL14B	0.0115286	1
YOL019W	0.186894	1		AIM46	0.00756171	1
DTD1	0.547712	1		NCE103	0.0106527	1
LRP1	0.159412	1		RIM1	0.0021015	1
RPO21	0.857319	1		COQ1	0.00763668	1
NAM7	0.192221	1		TIM17	0.00370165	1
GAL11	0.303087	1		MRPL19	0.0147135	1
ENO2	0.992979	1		MTR3	0.0109228	1
SEC26	0.398341	1		ATF2	0.00188985	1
ALE1	0.246862	1		SBH1	0.473468	1
KAP95	0.153449	1		BOI1	0.0253364	1
CCT6	0.0394906	1		COA1	0.0452633	1
MYO4	0.938084	1		ACO1	0.376819	1
RCM1	0.0935708	1		KSS1	0.0943444	1
DNF2	0.0708244	1		AIM7	0.460812	1
RPC37	0.0172948	1		TOM7	0.0360403	1
TOM20	0.880413	1		PLB2	0.350833	1
YCR016W	0.222129	1		VPS30	0.382283	1
DOA1	0.00376585	1		NDE1	0.00101127	1
SNU56	0.850509	1		PRX1	0.161885	1
ARP4	0.0211683	1		ATP2	0.0495635	1
YKT6	0.304953	1		RAD6	0.0290252	1
INO80	0.479098	1		POR1	0.111663	1
IDH2	0.0828955	1		RPL14A	0.00877692	1
DRS2	0.108838	1		NUM1	0.00567215	1
FTR1	0.00341294	1		ARO10	0.00167964	1
ERG26	0.00465951	1		ATP1	0.00142601	1
RSC8	0.762286	1
NGG1	0.623039	1
MUP1	0.554856	1
RPD3	0.603093	1
YMR099C	0.0233182	1
MAD2	0.645692	1
TFC1	0.288487	1
YNL108C	0.172899	1
HTZ1	0.430393	1
GEA2	0.439633	1
FCF1	0.162158	1
TOM1	0.736644	1
URA4	0.00111746	1
VID27	0.432114	1
PDC1	0.834221	1
ADH1	0.263928	1
TMA108	0.925117	1
STH1	0.640614	1
PGI1	0.00453591	1
FSH1	0.728998	1
SCJ1	0.400307	1
ASN2	0.446853	1
RPB7	0.630384	1
RPL37A	0.878601	1
ARP9	0.380569	1
YOR283W	0.755202	1
ERP2	0.519968	1
SAM4	0.0163875	1
BRE5	0.292922	1
NAB6	0.405078	1
GLE2	0.491239	1
COP1	0.0431991	1
UBC13	0.0597989	1
YFR006W	0.00902214	1
RRT2	0.924752	1
TRX2	0.0131755	1
RPN3	0.0550935	1
PRE3	0.00289744	1
ARE2	0.0626047	1
SPT3	0.722045	1
CHS1	0.574923	1
SEY1	0.245364	1
RPC34	0.0890557	1
FPR1	0.0728633	1
SLT2	0.00525052	1
PMT1	0.850872	1
NOP53	0.0065317	1
CSL4	0.147645	1
ZUO1	0.766565	1
CBF1	0.906062	1
MOT1	0.126734	1
PAN2	0.971646	1
SFH1	0.900878	1
URE2	0.14244	1
HPR1	0.600998	1
YJU3	0.0293692	1
ARC19	0.367288	1
APN1	0.0601159	1
SNF12	0.851043	1
KES1	0.0577754	1
RPS8B;RPS8A	0.0148177	1
NUP145	0.508234	1
STE12	0.933211	1
REB1	0.378319	1
MSB1	0.0264932	1
MSC7	0.473207	1
CYS3	0.339028	1
SIN3	0.667584	1
ARO2	0.0819733	1
SEC22	0.559302	1
SDS23	0.525858	1
RDL1	0.01094	1
TAF1	0.94116	1
GCD1	0.128849	1
RRP1	0.00189245	1
RPS15	0.0313817	1
YDJ1	0.00334202	1
THS1	0.0604051	1
ERV29	0.00166198	1
TUB3	0.722015	1
YML6	0.228727	1
RSC4	0.562143	1
VID22	0.45291	1
NPT1	0.281994	1
POL3	0.0767037	1
VPS35	0.0893795	1
PFY1	0.841192	1
EFG1	0.00726804	1
TPM1	0.0872762	1
YRB2	0.521488	1
EHD3	0.589208	1
SRP21	0.104251	1
NOP15	0.308891	1
ADD66	0.963834	1
PFK1	0.984438	1
BFR2	0.00110773	1
VTA1	0.12345	1
UBP3	0.884207	1
RPL19B;RPL19A	0.0421273	1
SPC110	0.457915	1

## Sheet: FermMet_RLS
Negatively Correlated Molecules				Positively Correlated Molecules
Molecule	p-value	p.adj		Molecule	p-value	p.adj
Malic acid	5.8617e-07	0.000106683		Unidentified metabolite, RT 19.9492 (F)	1.92e-08	3.5136e-06
Unidentified metabolite, RT 18.0388	6.47702e-07	0.000117234		Unidentified metabolite, RT 13.1214 (F)	2.4032e-06	0.000430174
Adenine	1.29228e-06	0.00023261		Orotic Acid	3.81061e-06	0.000670667
Fumaric acid	2.59308e-06	0.000461567		Unidentified metabolite, RT 15.4392 (F)	3.89725e-05	0.00678121
Unidentified metabolite, RT 15.5818 (F)	3.05952e-06	0.000541534		Unidentified metabolite, RT 14.0263 (F)	0.000225008	0.0389264
Citric acid	3.81829e-06	0.000670667		2-phosphoplgyceric acid	0.000372092	0.0639998
Unidentified metabolite, RT 19.3878	0.000852969	0.143299		Unidentified metabolite, RT 14.8355	0.000690454	0.118068
Ornithine (4TMS)	0.00192315	0.321165		Phosphoenolpyruvic acid	0.000730572	0.124197
Unidentified metabolite, RT 17.5998 (F)	0.00495654	0.817829		Biotin	0.000760151	0.128466
Pyrophosphate	0.149518	1		Unidentified metabolite, RT 8.2786 (F)	0.00344838	0.572431
Unidentified metabolite, RT 17.1619 (F)	0.131874	1		Aconitic acid (Z)	0.00512782	0.840963
Unidentified metabolite, RT 21.4547 (F)	0.73611	1		Proline	0.75337	1
2-Aminoadipic acid	0.0846586	1		6-(Dimethylamino)purine	0.617744	1
Unidentified metabolite, RT 18.0724	0.046821	1		Phenylalanine	0.896083	1
L-Aspartic acid	0.076929	1		L-5-Oxoproline	0.696537	1
Unidentified metabolite, RT 5.0695	0.301567	1		Unidentified metabolite, RT 16.1876 (F)	0.620732	1
Unidentified metabolite, RT 9.359 (F)	0.0146332	1		Unidentified metabolite, RT 18.9457 (F)	0.535756	1
Unidentified metabolite, RT 15.8291 (F)	0.677124	1		Unidentified metabolite, RT 18.0305	0.219094	1
Unidentified metabolite, RT 16.935	0.204789	1		Unidentified metabolite, RT 13.7754	0.467924	1
Glutamine	0.574003	1		Aminomalonic acid	0.388857	1
Unidentified metabolite, RT 5.3056	0.0988302	1		Unidentified metabolite, RT 12.0941	0.119288	1
Adenosine-5-monophosphate (AMP)	0.634455	1		Unidentified metabolite, RT 20.322 (F)	0.734978	1
L-Threonine	0.243268	1		Unidentified metabolite, RT 15.2271	0.780598	1
Unidentified metabolite, RT 23.3406	0.762852	1		Unidentified metabolite, RT 18.6426 (F)	0.912478	1
Ornithine (3TMS)	0.254855	1		Unidentified metabolite, RT 15.2862	0.440282	1
Unidentified metabolite, RT 14.5736 (F)	0.0855538	1		Unidentified metabolite, RT 19.3586	0.883889	1
Unidentified metabolite, RT 12.8687	0.164243	1		Unidentified metabolite, RT 19.8839 (F)	0.447222	1
Unidentified metabolite, RT 20.9502	0.342285	1		Glutamic Acid	0.00890082	1
Unidentified metabolite, RT 8.3297 (F)	0.0469164	1		Unidentified metabolite, RT 12.2933	0.943991	1
Unidentified metabolite, RT 14.7383 (F)	0.712996	1		Unidentified metabolite, RT 24.3742 (F)	0.729561	1
Aspartic Acid	0.0511728	1		Unidentified metabolite, RT 11.1435 (F)	0.529092	1
Unidentified metabolite, RT 15.9677 (F)	0.386894	1		Unidentified metabolite, RT 14.9635 (F)	0.0382348	1
Unidentified metabolite, RT 14.0523 (F)	0.693527	1		Unidentified metabolite, RT 18.8322 (F)	0.663581	1
5-Methylthioadenosine	0.0315525	1		Unidentified metabolite, RT 20.3273 (F)	0.316841	1
Unidentified metabolite, RT 17.841	0.199712	1		Unidentified metabolite, RT 14.9195 (F)	0.434536	1
DL-Phenylalanine	0.474006	1		Uracil	0.669167	1
Unidentified metabolite, RT 19.1515 (F)	0.00665432	1		Unidentified metabolite, RT 16.1819	0.786591	1
Unidentified metabolite, RT 18.4496	0.060377	1		Isoleucine	0.634755	1
Pantothenic acid	0.0172566	1		Unidentified metabolite, RT 13.934	0.291206	1
Unidentified metabolite, RT 17.4082 (F)	0.365703	1		Unidentified metabolite, RT 12.1357 (F)	0.987384	1
Unidentified metabolite, RT 22.1387 (F)	0.0700455	1		Unidentified metabolite, RT 20.8637 (F)	0.587627	1
Unidentified metabolite, RT 18.6297 (F)	0.0111111	1		Hydracrylic acid	0.743485	1
Unidentified metabolite, RT 11.4433	0.139131	1		Unidentified metabolite, RT 17.5971 (F)	0.501641	1
Unidentified metabolite, RT 17.7526 (F)	0.0397289	1		Unidentified metabolite, RT 19.6631 (F)	0.244761	1
Unidentified metabolite, RT 19.9136	0.141702	1		Methionine	0.653058	1
Unidentified metabolite, RT 18.1647	0.0917335	1		Unidentified metabolite, RT 14.7365	0.705712	1
Unidentified metabolite, RT 18.9015 (F)	0.0090227	1		2-Ketoglutaric acid	0.0229544	1
Urea	0.51162	1		L-3-Hydroxyproline ?	0.959158	1
Unidentified metabolite, RT 20.3127	0.157886	1		Unidentified metabolite, RT 24.4382 (F)	0.916479	1
Unidentified metabolite, RT 16.8546 (F)	0.112175	1		Thymine	0.753284	1
Unidentified metabolite, RT 21.2722 (F)	0.92781	1		Unidentified metabolite, RT 21.0496	0.730582	1
Unidentified metabolite, RT 15.513 (F)	0.0127771	1		Threonine	0.120723	1
Unidentified metabolite, RT 17.3729 (F)	0.00782652	1		Unidentified metabolite, RT 21.711	0.648821	1
2-phosphoglyceric acid	0.0631006	1		Valine	0.04139	1
Unidentified metabolite, RT 15.2272 (F)	0.7796	1		Succinic acid	0.581058	1
Unidentified metabolite, RT 5.696	0.375116	1		Serine	0.504548	1
Asparagine	0.128005	1		Cystathionine	0.761104	1
Unidentified metabolite, RT 16.4685 (F)	0.0106997	1		Hypoxanthine	0.252474	1
Unidentified metabolite, RT 16.7498 (F)	0.134103	1		Unidentified metabolite, RT 17.4996 (F)	0.74172	1
Unidentified metabolite, RT 20.6995	0.177139	1		Homoserine	0.206154	1
Unidentified metabolite, RT 15.6457	0.709243	1		Unidentified metabolite, RT 15.9333	0.891685	1
Unidentified metabolite, RT 17.9422	0.0326864	1		Unidentified metabolite, RT 24.0266	0.0693363	1
Unidentified metabolite, RT 20.8307	0.149939	1		Dioxopiperazine	0.507609	1
Unidentified metabolite, RT 11.807 (F)	0.164948	1		Unidentified metabolite, RT 18.1218 (F)	0.79366	1
Glycerol-3-phosphate	0.653664	1		Unidentified metabolite, RT 17.037	0.705319	1
Alanine	0.164088	1		Unidentified metabolite, RT 21.3619 (F)	0.0645087	1
Unidentified metabolite, RT 21.1513 (F)	0.176712	1		Unidentified metabolite, RT 21.3649 (F)	0.0645087	1
Inosine	0.772418	1		Unidentified metabolite, RT 20.4326 (F)	0.12927	1
Unidentified metabolite, RT 10.8524	0.211405	1		Unidentified metabolite, RT 18.6173 (F)	0.112789	1
Unidentified metabolite, RT 21.837 (F)	0.30568	1		Unidentified metabolite, RT 8.0384 (F)	0.993406	1
Unidentified metabolite, RT 15.2676 (F)	0.0848028	1		Glycine	0.190795	1
Unidentified metabolite, RT 17.9679	0.0980833	1		4-aminobutanoic acid	0.291555	1
Tyrosine (3TMS)	0.045119	1		Unidentified metabolite, RT 21.8335 (F)	0.177927	1
Unidentified metabolite, RT 17.8444	0.165963	1		Unidentified metabolite, RT 23.1014 (F)	0.39501	1
Unidentified metabolite, RT 15.6883	0.348202	1		p-aminobenzoic acid (paba)	0.223341	1
Unidentified metabolite, RT 14.3774 (F)	0.937202	1		Unidentified metabolite, RT 17.4584 (F)	0.867612	1
Unidentified metabolite, RT 14.8201 (F)	0.320216	1		Unidentified metabolite, RT 15.7937 (F)	0.229838	1
Uridine	0.297412	1		Unidentified metabolite, RT 12.4202 (F)	0.0118039	1
Unidentified metabolite, RT 20.1242	0.10935	1		Unidentified metabolite, RT 13.7141 (F)	0.345806	1
Unidentified metabolite, RT 15.048	0.442019	1		Unidentified metabolite, RT 16.6379 (F)	0.369026	1
D-Glucopyranose	0.311563	1		Unidentified metabolite, RT 13.6338 (F)	0.0747904	1
Lysine	0.451447	1		Unidentified metabolite, RT 22.5913 (F)	0.217091	1
2-Aminoheptanedioic acid	0.768286	1		Unidentified metabolite, RT 23.6576 (F)	0.12842	1
Myristic acid	0.470623	1		Unidentified metabolite, RT 21.6831 (F)	0.049789	1
Tryptophan	0.0607036	1		Unidentified metabolite, RT 16.0252 (F)	0.417232	1
Unidentified metabolite, RT 19.216 (F)	0.91581	1
Unidentified metabolite, RT 19.1559	0.25334	1
2-methylglyceric acid	0.38576	1
Unidentified metabolite, RT 18.0122 (F)	0.765081	1
2-Hydroxyglutaric acid	0.944351	1
Unidentified metabolite, RT 17.9449	0.449569	1
Unidentified metabolite, RT 17.9412 (F)	0.090067	1
Unidentified metabolite, RT 14.594 (F)	0.906929	1
Unidentified metabolite, RT 18.1258 (F)	0.763781	1
Unidentified metabolite, RT 13.4093	0.522714	1
Unidentified metabolite, RT 12.75 (F)	0.960226	1
Unidentified metabolite, RT 14.8791	0.637531	1
Unidentified metabolite, RT 16.1759	0.660846	1

## Sheet: FermLip_RLS
Negatively Correlated Lipids				Positively Correlated Lipids
Molecule	p-value	p.adj		Molecule	p-value	p.adj
PG(16:1/16:1)	8.97731e-06	0.00046682		PG(18:1/16:0)	0.0126975	0.609478
LPC(16:0)	0.00163636	0.0834542		DMQ6	0.0141931	0.667074
LPC(18:1)	0.00223117	0.111559		PE(16:0/16:1)	0.0886436	1
LPC(16:1)	0.0111292	0.545331		PG(16:0/16:1)	0.76909	1
PC(16:0/16:1)	0.0168573	0.775437		PA(18:1/16:0)	0.0838094	1
CDP-DAG(18:1/16:0)	0.0476138	1		CL(68:3)	0.0962201	1
PPAB6	0.0646319	1		PG(18:1/16:1)	0.0729011	1
LPA(16:1)	0.0378289	1		PI(16:1/16:1)	0.0269654	1
CL(64:3)	0.284519	1		CDP-DAG(16:1/16:1)	0.945811	1
CL(64:4)	0.543062	1		PE(18:1/16:0)	0.0498323	1
CL(66:4)	0.697261	1		PS(16:0/16:1)	0.023183	1
PC(16:1/16:1)	0.634325	1		PI(18:1/16:1)	0.318167	1
CL(64:2)	0.146872	1		PS(18:1/16:0)	0.117599	1
PS(16:1/16:1)	0.118219	1		PI(16:0/16:1)	0.671986	1
PC(18:1/16:1)	0.367844	1		PPHB6 (HHB)	0.26631	1
CL(66:3)	0.130654	1		Palmitic acid (FA(16:0))	0.094516	1
DAG(16:0/16:1)	0.266968	1		PI(18:1/16:0)	0.855017	1
CL(68:4)	0.954124	1		Palmitoleic acid (FA(16:1))	0.669302	1
DAG(18:1/16:0)	0.0296661	1		Oleic acid (FA(18:1))	0.932075	1
PA(16:1/16:1)	0.0828563	1		CoQ6 (ubiquinone)	0.581945	1
CL(66:2)	0.696695	1		CL(70:3)	0.0522989	1
CL(70:4)	0.107207	1		CDP-DAG(16:0/16:1)	0.579915	1
PE(18:1/16:1)	0.686553	1
DAG(18:1/16:1)	0.628708	1
DAG(16:1/16:1)	0.257391	1
PS(18:1/16:1)	0.530391	1
CDP-DAG(18:1/16:1)	0.28134	1
DAG(18:1/18:1)	0.0794769	1
PA(16:0/16:1)	0.803892	1
PA(18:1/16:1)	0.397342	1
